# Supplementary material for: N-[Eth­yl(2-hy­droxy­eth­yl)carbamo­thio­yl]-3-fluoro­benzamide
Source: Acta Crystallogr Sect E Struct Rep Online. 2014 Apr 18;70(Pt 5):o570. doi: 10.1107/S1600536814008174 (PMC4011211; doi:10.1107/S1600536814008174)
Supplement: Supplementary file 1 [file e-70-0o570-sup1.cif]

##############################################################################
#                                                                            #
# This CIF contains the data in a paper accepted for publication in          #
# Acta Crystallographica Section E. It conforms to the requirements of       #
# Notes for Authors for Acta Crystallographica Section E, and has been       #
# peer reviewed under the auspices of the IUCr Commission on Journals.       #
#                                                                            #
# Full details of the Crystallographic Information File format               #
# are given in the paper "The Crystallographic Information File (CIF):       #
# a New Standard Archive File for Crystallography" by S. R. Hall, F. H.      #
# Allen and I. D. Brown [Acta Cryst. (1991), A47, 655-685].                  #
#                                                                            #
# The current version of the core CIF dictionary is obtainable from          #
# ftp://ftp.iucr.org/pub/cif_core.dic.                                       #
#                                                                            #
# Software is freely available for graphical display of the structure(s)     #
# in this CIF. For information consult the CIF software page                 #
# http://www.iucr.org/resources/cif/software.                                #
#                                                                            #
# This file may be used for bona fide research purposes within the           #
# scientific community so long as proper attribution is given to the journal # 
# article from which it was obtained.                                        #
#                                                                            #
##############################################################################
data_global
_audit_creation_method     'form.cif (version 2.0)'
_journal_data_validation_number     ?
_journal_date_recd_electronic     2014-04-02
_journal_date_accepted     2014-04-11
_journal_name_full     'Acta Crystallographica, Section E'
_journal_year     2014
_journal_volume     70
_journal_issue      5
_journal_page_first     o570
_journal_page_last     o570
_journal_paper_category     QO
_journal_paper_doi     10.1107/S1600536814008174
_journal_coeditor_code     BQ2395
_publ_contact_author_name     'Dr. Siti Fairus M. Yusoff'
_publ_contact_author_address
;
      School of Chemical Sciences and Food Technology
      Universiti Kebangsaan Malaysia
      43600 Bangi, Selangor
      Malaysia
;
_publ_contact_author_email     'sitifairus@ukm.edu.my'
_publ_contact_author_fax     '6 03 89215410'
_publ_contact_author_phone     '6 03 89214215'
_publ_section_title
;
<i>N</i>-[Ethyl(2-hydroxyethyl)carbamothioyl]-3-fluorobenzamide
;
loop_
    _publ_author_name
    _publ_author_footnote
    _publ_author_address
    'Awang, Nor Wahida.' ?
;      School of Chemical Sciences and Food Technology
       Universiti Kebangsaan Malaysia
       43600 Bangi, Selangor
       Malaysia
;
    'Hasbullah, Siti Aishah' ?
;      School of Chemical Sciences and Food Technology
       Universiti Kebangsaan Malaysia
       43600 Bangi, Selangor
       Malaysia
;
    'Yusoff, Siti Fairus M.' ?
;      School of Chemical Sciences and Food Technology
       Universiti Kebangsaan Malaysia
       43600 Bangi, Selangor
       Malaysia
;
    'Yamin,  Bohari M.' ?
;      Low Carbon Research Group
       School of Chemical Sciences and Food Technology
       Universiti Kebangsaan Malaysia
       43600 Bangi, Selangor
       Malaysia
;
data_I
_audit_creation_method     SHELXL-97
_database_code_depnum_ccdc_archive     'CCDC 996752'
_chemical_name_systematic
;
<i>N</i>-[Ethyl(2-hydroxyethyl)carbamothioyl]-3-fluorobenzamide
;
_chemical_name_common     ?
_chemical_formula_moiety     'C12 H15 F N2 O2 S'
_chemical_formula_sum     'C12 H15 F N2 O2 S'
_chemical_formula_iupac     'C12 H15 F N2 O2 S'
_chemical_formula_weight     270.32
_chemical_melting_point     ?
_symmetry_cell_setting     orthorhombic
_symmetry_space_group_name_H-M     'P 21 21 21'
_symmetry_space_group_name_Hall     'P 2ac 2ab'
loop_
    _symmetry_equiv_pos_as_xyz
    'x, y, z'
    'x+1/2, -y+1/2, -z'
    '-x, y+1/2, -z+1/2'
    '-x+1/2, -y, z+1/2'
_cell_length_a     6.0205(3)
_cell_length_b     12.9441(6)
_cell_length_c     17.1071(9)
_cell_angle_alpha     90.00
_cell_angle_beta     90.00
_cell_angle_gamma     90.00
_cell_volume     1333.16(11)
_cell_formula_units_Z     4
_cell_measurement_reflns_used     11689
_cell_measurement_theta_min     3.1
_cell_measurement_theta_max     28.2
_cell_measurement_temperature     296(2)
_exptl_crystal_description     block
_exptl_crystal_colour     colorless
_exptl_crystal_size_max     0.50
_exptl_crystal_size_mid     0.50
_exptl_crystal_size_min     0.29
_exptl_crystal_density_diffrn     1.347
_exptl_crystal_density_meas     ?
_exptl_crystal_density_method     'not measured'
_exptl_crystal_F_000     568
_exptl_absorpt_coefficient_mu     0.251
_exptl_absorpt_correction_type     multi-scan
_exptl_absorpt_process_details     '(SADABS; Bruker, 2000)'
_exptl_absorpt_correction_T_min     0.8850
_exptl_absorpt_correction_T_max     0.9309
_exptl_special_details
;
;
_diffrn_ambient_temperature     296(2)
_diffrn_radiation_type     MoK\a
_diffrn_radiation_wavelength     0.71073
_diffrn_radiation_source     'fine-focus sealed tube'
_diffrn_radiation_monochromator     graphite
_diffrn_measurement_device_type
;
Bruker SMART APEX CCD area-detector
;
_diffrn_measurement_method     '\w scans'
_diffrn_detector_area_resol_mean     ?
_diffrn_reflns_number     21708
_diffrn_reflns_av_R_equivalents     0.0309
_diffrn_reflns_av_sigmaI/netI     0.0211
_diffrn_reflns_theta_min     3.1
_diffrn_reflns_theta_max     28.2
_diffrn_reflns_theta_full     28.27
_diffrn_measured_fraction_theta_max     0.998
_diffrn_measured_fraction_theta_full     0.998
_diffrn_reflns_limit_h_min     -8
_diffrn_reflns_limit_h_max     7
_diffrn_reflns_limit_k_min     -17
_diffrn_reflns_limit_k_max     16
_diffrn_reflns_limit_l_min     -21
_diffrn_reflns_limit_l_max     22
_refine_special_details
;
Refinement of <i>F</i>^2^ against ALL reflections. The weighted <i>R</i>-factor
<i>wR</i> and goodness of fit <i>S</i> are based on <i>F</i>^2^, conventional
<i>R</i>-factors <i>R</i> are based on <i>F</i>, with <i>F</i> set to zero for
negative <i>F</i>^2^. The threshold expression of <i>F</i>^2^ >
\s(<i>F</i>^2^) is used only for calculating <i>R</i>-factors(gt) <i>etc</i>.
and is not relevant to the choice of reflections for refinement.
<i>R</i>-factors based on <i>F</i>^2^ are statistically about twice as large
as those based on <i>F</i>, and <i>R</i>- factors based on ALL data will be
even larger.
;
_reflns_number_total     3290
_reflns_number_gt     2864
_reflns_threshold_expression     I>2sigma(I)
_refine_ls_structure_factor_coef     Fsqd
_refine_ls_matrix_type     full
_refine_ls_R_factor_all     0.0462
_refine_ls_R_factor_gt     0.0362
_refine_ls_wR_factor_gt     0.0817
_refine_ls_wR_factor_ref     0.0863
_refine_ls_goodness_of_fit_ref     1.066
_refine_ls_restrained_S_all     1.066
_refine_ls_number_reflns     3290
_refine_ls_number_parameters     168
_refine_ls_number_restraints     1
_refine_ls_hydrogen_treatment     mixed
_refine_ls_weighting_scheme     calc
_refine_ls_weighting_details
         'calc w=1/[\s^2^(Fo^2^)+(0.0367P)^2^+0.3143P] where P=(Fo^2^+2Fc^2^)/3'
_atom_sites_solution_hydrogens     geom
_atom_sites_solution_primary     direct
_atom_sites_solution_secondary     difmap
_refine_ls_shift/su_max     0.000
_refine_ls_shift/su_mean     0.000
_refine_diff_density_max     0.221
_refine_diff_density_min     -0.175
_refine_ls_extinction_method     none
_refine_ls_extinction_coef     ?
_refine_ls_abs_structure_details     'Flack (1983), 1378 Friedel pairs'
_refine_ls_abs_structure_Flack     -0.05(8)
loop_
    _atom_type_symbol
    _atom_type_description
    _atom_type_scat_dispersion_real
    _atom_type_scat_dispersion_imag
    _atom_type_scat_source
    'C' 'C' 0.0033 0.0016
                         'International Tables Vol C Tables 4.2.6.8 and 6.1.1.4'
    'H' 'H' 0.0000 0.0000
                         'International Tables Vol C Tables 4.2.6.8 and 6.1.1.4'
    'N' 'N' 0.0061 0.0033
                         'International Tables Vol C Tables 4.2.6.8 and 6.1.1.4'
    'S' 'S' 0.1246 0.1234
                         'International Tables Vol C Tables 4.2.6.8 and 6.1.1.4'
    'O' 'O' 0.0106 0.0060
                         'International Tables Vol C Tables 4.2.6.8 and 6.1.1.4'
    'F' 'F' 0.0171 0.0103
                         'International Tables Vol C Tables 4.2.6.8 and 6.1.1.4'
_computing_data_collection     'SMART (Bruker, 2000)'
_computing_cell_refinement     'SAINT (Bruker, 2000)'
_computing_data_reduction     'SAINT (Bruker, 2000)'
_computing_structure_solution     'SHELXS97 (Sheldrick, 2008)'
_computing_structure_refinement     'SHELXL97 (Sheldrick, 2008)'
_computing_molecular_graphics     'SHELXTL2013 (Sheldrick, 2008)'
_computing_publication_material
;
SHELXTL (Sheldrick, 2008) and PLATON (Spek, 2009)
;
loop_
    _atom_site_type_symbol
    _atom_site_label
    _atom_site_fract_x
    _atom_site_fract_y
    _atom_site_fract_z
    _atom_site_U_iso_or_equiv
    _atom_site_adp_type
    _atom_site_calc_flag
    _atom_site_refinement_flags
    _atom_site_occupancy
    _atom_site_symmetry_multiplicity
    _atom_site_disorder_assembly
    _atom_site_disorder_group
    F F1 -0.5492(2) 0.22048(12) 0.06124(8) 0.0690(4) Uani d . 1 1 . .
    S S1 0.25957(10) 0.08756(4) 0.35274(3) 0.05288(15) Uani d . 1 1 . .
    O O1 0.2778(3) 0.02641(9) 0.17285(8) 0.0537(4) Uani d . 1 1 . .
    O O2 0.0320(2) 0.39036(10) 0.21034(9) 0.0501(3) Uani d D 1 1 . .
    H H2A -0.053(3) 0.4382(14) 0.2024(14) 0.067(7) Uiso d D 1 1 . .
    N N1 0.1564(2) 0.18174(10) 0.21762(8) 0.0369(3) Uani d . 1 1 . .
    H H1A 0.0836 0.2359 0.2039 0.044 Uiso calc R 1 1 . .
    N N2 0.3727(2) 0.27479(10) 0.30261(8) 0.0360(3) Uani d . 1 1 . .
    C C1 -0.2089(3) 0.16654(13) 0.11163(9) 0.0382(4) Uani d . 1 1 . .
    H H1 -0.2228 0.2134 0.1526 0.046 Uiso calc R 1 1 . .
    C C2 -0.3693(3) 0.15905(16) 0.05543(10) 0.0438(4) Uani d . 1 1 . .
    C C3 -0.3574(4) 0.09202(19) -0.00610(11) 0.0556(5) Uani d . 1 1 . .
    H H3 -0.4698 0.0890 -0.0433 0.067 Uiso calc R 1 1 . .
    C C4 -0.1751(4) 0.02952(18) -0.01123(13) 0.0625(6) Uani d . 1 1 . .
    H H4 -0.1633 -0.0167 -0.0526 0.075 Uiso calc R 1 1 . .
    C C5 -0.0084(4) 0.03385(15) 0.04385(11) 0.0497(5) Uani d . 1 1 . .
    H H5 0.1148 -0.0091 0.0394 0.060 Uiso calc R 1 1 . .
    C C6 -0.0245(3) 0.10242(12) 0.10612(10) 0.0341(3) Uani d . 1 1 . .
    C C7 0.1516(3) 0.09866(12) 0.16784(10) 0.0349(3) Uani d . 1 1 . .
    C C8 0.2701(3) 0.18551(11) 0.28899(10) 0.0348(3) Uani d . 1 1 . .
    C C9 0.4712(4) 0.29815(16) 0.37932(11) 0.0546(5) Uani d . 1 1 . .
    H H9A 0.3884 0.2621 0.4196 0.066 Uiso calc R 1 1 . .
    H H9B 0.4587 0.3717 0.3893 0.066 Uiso calc R 1 1 . .
    C C10 0.7126(4) 0.26688(19) 0.38404(16) 0.0765(8) Uani d . 1 1 . .
    H H10A 0.7259 0.1941 0.3743 0.115 Uiso calc R 1 1 . .
    H H10B 0.7690 0.2823 0.4352 0.115 Uiso calc R 1 1 . .
    H H10C 0.7964 0.3044 0.3456 0.115 Uiso calc R 1 1 . .
    C C11 0.4091(3) 0.35433(13) 0.24232(10) 0.0366(4) Uani d . 1 1 . .
    H H11A 0.4176 0.3211 0.1916 0.044 Uiso calc R 1 1 . .
    H H11B 0.5505 0.3879 0.2520 0.044 Uiso calc R 1 1 . .
    C C12 0.2301(4) 0.43491(12) 0.24008(11) 0.0447(4) Uani d . 1 1 . .
    H H12A 0.2041 0.4615 0.2923 0.054 Uiso calc R 1 1 . .
    H H12B 0.2760 0.4919 0.2070 0.054 Uiso calc R 1 1 . .
loop_
    _atom_site_aniso_label
    _atom_site_aniso_U_11
    _atom_site_aniso_U_22
    _atom_site_aniso_U_33
    _atom_site_aniso_U_12
    _atom_site_aniso_U_13
    _atom_site_aniso_U_23
    F1 0.0511(7) 0.0961(10) 0.0598(7) 0.0225(7) -0.0128(6) -0.0004(7)
    S1 0.0634(3) 0.0408(2) 0.0544(3) -0.0138(2) -0.0199(3) 0.0157(2)
    O1 0.0596(9) 0.0393(6) 0.0622(8) 0.0182(7) -0.0127(7) -0.0037(6)
    O2 0.0487(8) 0.0337(7) 0.0677(9) 0.0113(6) -0.0071(7) -0.0017(6)
    N1 0.0404(8) 0.0252(6) 0.0451(8) 0.0027(6) -0.0149(6) 0.0016(6)
    N2 0.0388(8) 0.0307(7) 0.0385(7) -0.0034(6) -0.0073(6) -0.0005(6)
    C1 0.0421(10) 0.0422(8) 0.0301(7) 0.0018(8) -0.0015(7) -0.0009(6)
    C2 0.0367(9) 0.0559(11) 0.0389(9) 0.0023(8) -0.0004(8) 0.0067(8)
    C3 0.0562(12) 0.0745(14) 0.0360(9) -0.0134(12) -0.0118(9) 0.0010(10)
    C4 0.0816(17) 0.0612(13) 0.0446(11) -0.0042(13) -0.0055(11) -0.0176(10)
    C5 0.0578(12) 0.0452(10) 0.0460(11) 0.0046(9) -0.0001(9) -0.0088(9)
    C6 0.0377(8) 0.0304(8) 0.0343(8) -0.0033(7) -0.0008(7) 0.0019(6)
    C7 0.0355(8) 0.0278(7) 0.0413(9) -0.0010(7) -0.0014(7) 0.0033(6)
    C8 0.0304(8) 0.0315(7) 0.0427(8) 0.0003(7) -0.0065(7) 0.0005(6)
    C9 0.0727(14) 0.0475(11) 0.0437(10) -0.0147(10) -0.0170(10) -0.0025(9)
    C10 0.0724(17) 0.0650(14) 0.0920(17) -0.0156(13) -0.0453(15) 0.0178(13)
    C11 0.0368(9) 0.0304(8) 0.0425(9) -0.0040(7) -0.0002(7) 0.0001(7)
    C12 0.0554(12) 0.0275(7) 0.0512(10) 0.0047(9) -0.0025(10) -0.0039(7)
_geom_special_details
;
All e.s.d.'s (except the e.s.d. in the dihedral angle between two l.s. planes)
are estimated using the full covariance matrix. The cell e.s.d.'s are taken
into account individually in the estimation of e.s.d.'s in distances, angles
and torsion angles; correlations between e.s.d.'s in cell parameters are only
used when they are defined by crystal symmetry. An approximate (isotropic)
treatment of cell e.s.d.'s is used for estimating e.s.d.'s involving l.s.
planes.
;
loop_
    _geom_bond_atom_site_label_1
    _geom_bond_atom_site_label_2
    _geom_bond_site_symmetry_2
    _geom_bond_distance
    _geom_bond_publ_flag
    F1 C2 . 1.347(2) ?
    S1 C8 . 1.6736(16) ?
    O1 C7 . 1.208(2) ?
    O2 C12 . 1.419(2) ?
    O2 H2A . 0.816(10) ?
    N1 C7 . 1.372(2) ?
    N1 C8 . 1.401(2) ?
    N1 H1A . 0.8600 ?
    N2 C8 . 1.331(2) ?
    N2 C9 . 1.471(2) ?
    N2 C11 . 1.474(2) ?
    C1 C2 . 1.366(2) ?
    C1 C6 . 1.389(2) ?
    C1 H1 . 0.9300 ?
    C2 C3 . 1.366(3) ?
    C3 C4 . 1.366(3) ?
    C3 H3 . 0.9300 ?
    C4 C5 . 1.377(3) ?
    C4 H4 . 0.9300 ?
    C5 C6 . 1.390(2) ?
    C5 H5 . 0.9300 ?
    C6 C7 . 1.497(2) ?
    C9 C10 . 1.511(3) ?
    C9 H9A . 0.9700 ?
    C9 H9B . 0.9700 ?
    C10 H10A . 0.9600 ?
    C10 H10B . 0.9600 ?
    C10 H10C . 0.9600 ?
    C11 C12 . 1.500(3) ?
    C11 H11A . 0.9700 ?
    C11 H11B . 0.9700 ?
    C12 H12A . 0.9700 ?
    C12 H12B . 0.9700 ?
loop_
    _geom_angle_atom_site_label_1
    _geom_angle_atom_site_label_2
    _geom_angle_atom_site_label_3
    _geom_angle_site_symmetry_1
    _geom_angle_site_symmetry_3
    _geom_angle
    _geom_angle_publ_flag
    C12 O2 H2A . . 106.3(18) ?
    C7 N1 C8 . . 125.36(13) ?
    C7 N1 H1A . . 117.3 ?
    C8 N1 H1A . . 117.3 ?
    C8 N2 C9 . . 121.44(15) ?
    C8 N2 C11 . . 123.58(14) ?
    C9 N2 C11 . . 114.88(14) ?
    C2 C1 C6 . . 118.34(16) ?
    C2 C1 H1 . . 120.8 ?
    C6 C1 H1 . . 120.8 ?
    F1 C2 C3 . . 118.29(17) ?
    F1 C2 C1 . . 118.32(16) ?
    C3 C2 C1 . . 123.38(18) ?
    C2 C3 C4 . . 117.89(18) ?
    C2 C3 H3 . . 121.1 ?
    C4 C3 H3 . . 121.1 ?
    C3 C4 C5 . . 121.14(19) ?
    C3 C4 H4 . . 119.4 ?
    C5 C4 H4 . . 119.4 ?
    C4 C5 C6 . . 120.0(2) ?
    C4 C5 H5 . . 120.0 ?
    C6 C5 H5 . . 120.0 ?
    C1 C6 C5 . . 119.29(16) ?
    C1 C6 C7 . . 122.51(15) ?
    C5 C6 C7 . . 118.06(16) ?
    O1 C7 N1 . . 123.33(15) ?
    O1 C7 C6 . . 121.38(15) ?
    N1 C7 C6 . . 115.29(14) ?
    N2 C8 N1 . . 114.19(13) ?
    N2 C8 S1 . . 124.15(13) ?
    N1 C8 S1 . . 121.54(12) ?
    N2 C9 C10 . . 112.35(19) ?
    N2 C9 H9A . . 109.1 ?
    C10 C9 H9A . . 109.1 ?
    N2 C9 H9B . . 109.1 ?
    C10 C9 H9B . . 109.1 ?
    H9A C9 H9B . . 107.9 ?
    C9 C10 H10A . . 109.5 ?
    C9 C10 H10B . . 109.5 ?
    H10A C10 H10B . . 109.5 ?
    C9 C10 H10C . . 109.5 ?
    H10A C10 H10C . . 109.5 ?
    H10B C10 H10C . . 109.5 ?
    N2 C11 C12 . . 113.38(15) ?
    N2 C11 H11A . . 108.9 ?
    C12 C11 H11A . . 108.9 ?
    N2 C11 H11B . . 108.9 ?
    C12 C11 H11B . . 108.9 ?
    H11A C11 H11B . . 107.7 ?
    O2 C12 C11 . . 109.28(13) ?
    O2 C12 H12A . . 109.8 ?
    C11 C12 H12A . . 109.8 ?
    O2 C12 H12B . . 109.8 ?
    C11 C12 H12B . . 109.8 ?
    H12A C12 H12B . . 108.3 ?
loop_
    _geom_torsion_atom_site_label_1
    _geom_torsion_atom_site_label_2
    _geom_torsion_atom_site_label_3
    _geom_torsion_atom_site_label_4
    _geom_torsion_site_symmetry_1
    _geom_torsion_site_symmetry_2
    _geom_torsion_site_symmetry_3
    _geom_torsion_site_symmetry_4
    _geom_torsion
    _geom_torsion_publ_flag
    C6 C1 C2 F1 . . . . 179.31(16) ?
    C6 C1 C2 C3 . . . . -0.2(3) ?
    F1 C2 C3 C4 . . . . -179.56(19) ?
    C1 C2 C3 C4 . . . . 0.0(3) ?
    C2 C3 C4 C5 . . . . 0.0(3) ?
    C3 C4 C5 C6 . . . . 0.2(3) ?
    C2 C1 C6 C5 . . . . 0.5(2) ?
    C2 C1 C6 C7 . . . . -175.11(16) ?
    C4 C5 C6 C1 . . . . -0.5(3) ?
    C4 C5 C6 C7 . . . . 175.31(19) ?
    C8 N1 C7 O1 . . . . -14.3(3) ?
    C8 N1 C7 C6 . . . . 165.10(16) ?
    C1 C6 C7 O1 . . . . 160.93(17) ?
    C5 C6 C7 O1 . . . . -14.7(2) ?
    C1 C6 C7 N1 . . . . -18.5(2) ?
    C5 C6 C7 N1 . . . . 165.87(16) ?
    C9 N2 C8 N1 . . . . 170.60(17) ?
    C11 N2 C8 N1 . . . . -13.3(2) ?
    C9 N2 C8 S1 . . . . -5.4(3) ?
    C11 N2 C8 S1 . . . . 170.74(13) ?
    C7 N1 C8 N2 . . . . 139.06(17) ?
    C7 N1 C8 S1 . . . . -44.8(2) ?
    C8 N2 C9 C10 . . . . 91.8(2) ?
    C11 N2 C9 C10 . . . . -84.6(2) ?
    C8 N2 C11 C12 . . . . 93.48(19) ?
    C9 N2 C11 C12 . . . . -90.17(19) ?
    N2 C11 C12 O2 . . . . -70.51(19) ?
loop_
    _geom_hbond_atom_site_label_D
    _geom_hbond_atom_site_label_H
    _geom_hbond_atom_site_label_A
    _geom_hbond_site_symmetry_D
    _geom_hbond_site_symmetry_H
    _geom_hbond_site_symmetry_A
    _geom_hbond_distance_DH
    _geom_hbond_distance_HA
    _geom_hbond_distance_DA
    _geom_hbond_angle_DHA
    _geom_hbond_publ_flag
    N1 H1A O2 . . 1_555 0.86 2.03 2.805(2) 150 yes
    C9 H9A S1 . . 1_555 0.97 2.65 3.043(3) 105 no
    O2 H2A S1 . . 3_555 0.82(3) 2.49(3) 3.2805(19) 166(3) yes
    C11 H11B O1 . . 3_655 0.97 2.44 3.259(3) 142 yes
_iucr_refine_instructions_details
;
TITL BMY08_0m in P2(1)2(1)2(1)
CELL 0.71073 6.0205 12.9441 17.1071 90.000 90.000 90.000
ZERR 4.00 0.0003 0.0006 0.0009 0.000 0.000 0.000
LATT -1
SYMM x+1/2, -y+1/2, -z
SYMM -x, y+1/2, -z+1/2
SYMM -x+1/2, -y, z+1/2
SFAC C  H  N  S  O  F
UNIT 48  60  8  4  8  4
L.S. 20
ACTA
BOND $H
FMAP 2 1 60
DFIX 0.82 0.01 o2 h2a
PLAN 10
CONF
SIZE 0.29 0.50 0.50
TEMP 23.00
WGHT    0.036700    0.314300
FVAR       0.33104
F1    6   -0.549236    0.220480    0.061242    11.00000    0.05108    0.09611 =
         0.05984   -0.00042   -0.01281    0.02250
S1    4    0.259570    0.087559    0.352740    11.00000    0.06344    0.04082 =
         0.05439    0.01570   -0.01991   -0.01377
O1    5    0.277766    0.026408    0.172847    11.00000    0.05956    0.03933 =
         0.06216   -0.00368   -0.01270    0.01820
O2    5    0.032041    0.390362    0.210343    11.00000    0.04870    0.03374 =
         0.06774   -0.00172   -0.00705    0.01129
H2A   2   -0.053269    0.438226    0.202362    11.00000    0.06653
N1    3    0.156374    0.181735    0.217621    11.00000    0.04039    0.02525 =
         0.04513    0.00158   -0.01489    0.00266
AFIX  43
H1A   2    0.083585    0.235939    0.203877    11.00000   -1.20000
AFIX   0
N2    3    0.372672    0.274786    0.302609    11.00000    0.03885    0.03073 =
         0.03849   -0.00048   -0.00728   -0.00340
C1    1   -0.208924    0.166536    0.111632    11.00000    0.04213    0.04222 =
         0.03014   -0.00085   -0.00154    0.00182
AFIX  43
H1    2   -0.222819    0.213382    0.152559    11.00000   -1.20000
AFIX   0
C2    1   -0.369322    0.159049    0.055425    11.00000    0.03673    0.05594 =
         0.03886    0.00673   -0.00038    0.00228
C3    1   -0.357406    0.092018   -0.006099    11.00000    0.05625    0.07449 =
         0.03604    0.00101   -0.01181   -0.01335
AFIX  43
H3    2   -0.469817    0.089012   -0.043316    11.00000   -1.20000
AFIX   0
C4    1   -0.175080    0.029521   -0.011227    11.00000    0.08160    0.06118 =
         0.04464   -0.01758   -0.00545   -0.00424
AFIX  43
H4    2   -0.163292   -0.016740   -0.052615    11.00000   -1.20000
AFIX   0
C5    1   -0.008441    0.033855    0.043849    11.00000    0.05777    0.04522 =
         0.04598   -0.00877   -0.00010    0.00460
AFIX  43
H5    2    0.114775   -0.009071    0.039370    11.00000   -1.20000
AFIX   0
C6    1   -0.024549    0.102418    0.106120    11.00000    0.03766    0.03035 =
         0.03426    0.00193   -0.00077   -0.00329
C7    1    0.151569    0.098656    0.167838    11.00000    0.03551    0.02785 =
         0.04127    0.00335   -0.00138   -0.00104
C8    1    0.270098    0.185507    0.288988    11.00000    0.03042    0.03146 =
         0.04265    0.00055   -0.00651    0.00034
C9    1    0.471158    0.298149    0.379318    11.00000    0.07267    0.04754 =
         0.04366   -0.00252   -0.01703   -0.01466
AFIX  23
H9A   2    0.388350    0.262129    0.419604    11.00000   -1.20000
H9B   2    0.458699    0.371685    0.389313    11.00000   -1.20000
AFIX   0
C10   1    0.712640    0.266885    0.384039    11.00000    0.07238    0.06503 =
         0.09204    0.01782   -0.04525   -0.01563
AFIX 137
H10A  2    0.725878    0.194109    0.374284    11.00000   -1.50000
H10B  2    0.769049    0.282317    0.435212    11.00000   -1.50000
H10C  2    0.796390    0.304369    0.345621    11.00000   -1.50000
AFIX   0
C11   1    0.409060    0.354326    0.242321    11.00000    0.03683    0.03041 =
         0.04254    0.00014   -0.00020   -0.00399
AFIX  23
H11A  2    0.417612    0.321064    0.191600    11.00000   -1.20000
H11B  2    0.550506    0.387857    0.251986    11.00000   -1.20000
AFIX   0
C12   1    0.230073    0.434912    0.240075    11.00000    0.05538    0.02747 =
         0.05118   -0.00394   -0.00252    0.00472
AFIX  23
H12A  2    0.204114    0.461527    0.292287    11.00000   -1.20000
H12B  2    0.275953    0.491893    0.206976    11.00000   -1.20000
HKLF 4 1 1 0 0 0 1 0 0 0 1
REM  BMY08_0m in P2(1)2(1)2(1)
REM R1 =  0.0362 for   2864 Fo > 4sig(Fo)  and  0.0462 for all   3290 data
REM    168 parameters refined using      1 restraints
END
WGHT      0.0367      0.3143
REM Highest difference peak  0.221,  deepest hole -0.175,  1-sigma level  0.036
Q1    1  -0.2621 -0.0342 -0.0522  11.00000  0.05    0.22
Q2    1   0.0536  0.1006  0.1369  11.00000  0.05    0.19
Q3    1   0.6042  0.2800  0.4169  11.00000  0.05    0.19
Q4    1  -0.0877  0.1426  0.0997  11.00000  0.05    0.16
Q5    1   0.1532  0.1216  0.3798  11.00000  0.05    0.16
Q6    1  -0.0071  0.0801  0.0772  11.00000  0.05    0.16
Q7    1   0.3263  0.1126  0.3970  11.00000  0.05    0.15
Q8    1  -0.3333  0.1325  0.1012  11.00000  0.05    0.14
Q9    1  -0.2984  0.0419  0.0167  11.00000  0.05    0.14
Q10   1  -0.1501  0.1036  0.1202  11.00000  0.05    0.14
;
