# Supplementary material for: N-[Eth­yl(2-hy­droxy­eth­yl)carbamo­thio­yl]-3-fluoro­benzamide
Source: Acta Crystallogr Sect E Struct Rep Online. 2014 Apr 18;70(Pt 5):o570. doi: 10.1107/S1600536814008174 (PMC4011211; doi:10.1107/S1600536814008174)
Supplement: Supplementary file 2 [file e-70-0o570-Isup2.hkl]

# 
# h,k,l, Fc-squared, Fo-squared, sigma(Fo-squared) and status flag 
# 
data_I
_shelx_title ' BMY08_0m in P2(1)2(1)2(1)' 
_shelx_refln_list_code          4 
_shelx_F_calc_maximum       96.02 
_exptl_crystal_F_000       568.00 
_reflns_d_resolution_high  0.7503 
 
loop_ 
 _symmetry_equiv_pos_as_xyz 
 'x, y, z' 
 'x+1/2, -y+1/2, -z' 
 '-x, y+1/2, -z+1/2' 
 '-x+1/2, -y, z+1/2' 
 
_cell_length_a     6.0205 
_cell_length_b    12.9441 
_cell_length_c    17.1071 
_cell_angle_alpha  90.000 
_cell_angle_beta   90.000 
_cell_angle_gamma  90.000 
 
_shelx_F_squared_multiplier     1.000 
 
loop_ 
 _refln_index_h 
 _refln_index_k 
 _refln_index_l 
 _refln_F_squared_calc 
 _refln_F_squared_meas 
 _refln_F_squared_sigma 
 _refln_observed_status 
   2   0   0     2944.32     3192.14     29.85 o 
   4   0   0     1075.49     1112.03     11.73 o 
   6   0   0        8.97       11.01      1.88 o 
   8   0   0       47.37       74.64     12.87 o 
   1   1   0      268.45      249.93      5.07 o 
   2   1   0      176.98      153.13      1.65 o 
   3   1   0     2080.95     2140.57     14.61 o 
   4   1   0      315.25      283.13      2.92 o 
   5   1   0       35.65       36.04      1.48 o 
   6   1   0      122.78      142.46      2.82 o 
   7   1   0       30.44       24.67      2.61 o 
   8   1   0       28.08       31.01      5.36 o 
   0   2   0      283.89      193.29     16.74 o 
   1   2   0      422.82      431.18      3.56 o 
   2   2   0     1024.62     1014.36      7.45 o 
   3   2   0       15.24       16.73      0.79 o 
   4   2   0      408.35      390.93      3.64 o 
   5   2   0        5.19        2.82      0.97 o 
   6   2   0        0.04        2.75      1.25 o 
   7   2   0       17.57       22.66      2.69 o 
   1   3   0        0.27        1.53      0.48 o 
   2   3   0     1127.26     1107.73      8.08 o 
   3   3   0      275.16      282.27      2.67 o 
   4   3   0      183.98      184.28      2.27 o 
   5   3   0        3.68        3.04      1.19 o 
   6   3   0       26.57       29.23      2.19 o 
   7   3   0        4.39        3.94      2.47 o 
   0   4   0      324.36      343.34      3.84 o 
   1   4   0      343.08      357.63      3.28 o 
   2   4   0       51.00       74.30      1.72 o 
   3   4   0      710.43      724.43      7.39 o 
   4   4   0        0.12       -0.70      0.70 o 
   5   4   0       35.21       29.57      1.44 o 
   6   4   0        3.23        0.25      1.45 o 
   7   4   0       15.45       13.12      2.89 o 
   1   5   0       53.77       59.84      1.18 o 
   2   5   0      435.69      452.41      4.07 o 
   3   5   0      369.00      340.44      3.37 o 
   4   5   0        4.30        3.36      0.81 o 
   5   5   0       37.27       30.17      1.52 o 
   6   5   0        8.24        3.02      2.24 o 
   7   5   0       30.66       38.98      6.42 o 
   0   6   0     1207.41     1141.66     12.01 o 
   1   6   0      216.29      226.97      2.40 o 
   2   6   0        1.71        2.75      0.46 o 
   3   6   0       16.23       15.13      0.86 o 
   4   6   0      310.61      293.17      3.24 o 
   5   6   0        0.00       -1.04      1.04 o 
   6   6   0        1.38        3.64      1.89 o 
   7   6   0       69.99       83.33      5.45 o 
   1   7   0      692.14      639.31      5.76 o 
   2   7   0      188.61      202.22      2.10 o 
   3   7   0       11.61        9.23      0.71 o 
   4   7   0       40.79       29.02      1.37 o 
   5   7   0       59.86       60.09      2.09 o 
   6   7   0       76.24       70.80      3.32 o 
   7   7   0        1.09        3.14      3.54 o 
   0   8   0      186.67      179.14      2.45 o 
   1   8   0       81.23       78.32      1.24 o 
   2   8   0      732.90      759.49      6.55 o 
   3   8   0      102.94       84.54      2.39 o 
   4   8   0       18.95       23.24      2.03 o 
   5   8   0        2.77        0.36      1.38 o 
   6   8   0        1.81        2.45      2.15 o 
   7   8   0       32.96       23.32      5.55 o 
   1   9   0      191.29      201.34      2.36 o 
   2   9   0      225.29      206.19      2.35 o 
   3   9   0      179.71      157.42      2.38 o 
   4   9   0       12.88        8.90      0.96 o 
   5   9   0       16.49       17.80      1.79 o 
   6   9   0       22.13       30.03      3.08 o 
   0  10   0      785.77      864.70     15.71 o 
   1  10   0       18.24       20.96      1.07 o 
   2  10   0        5.36        6.22      0.65 o 
   3  10   0       65.70       64.07      1.88 o 
   4  10   0      105.46       96.76      2.57 o 
   5  10   0        0.19        1.21      1.88 o 
   6  10   0        1.33        1.15      7.57 o 
   1  11   0      747.94      743.59      7.39 o 
   2  11   0        1.89        2.17      0.63 o 
   3  11   0      132.84      134.82      2.25 o 
   4  11   0        0.13       -1.46      1.46 o 
   5  11   0        0.36       -0.55      2.42 o 
   6  11   0        0.14        6.83      4.76 o 
   0  12   0      189.30      194.91     10.17 o 
   1  12   0        9.22        8.83      1.21 o 
   2  12   0      501.57      520.80      5.54 o 
   3  12   0        1.22        1.37      1.10 o 
   4  12   0        7.37        6.71      1.70 o 
   5  12   0       29.49       32.65      3.55 o 
   1  13   0       25.93       32.09      1.44 o 
   2  13   0       92.77       84.49      2.67 o 
   3  13   0        7.51       11.04      1.59 o 
   4  13   0        5.53       11.37      3.13 o 
   5  13   0       56.52       53.54      5.42 o 
   0  14   0      132.76      139.65      6.21 o 
   1  14   0        7.27       14.61      2.94 o 
   2  14   0        1.09       -0.44      1.38 o 
   3  14   0        3.27        0.47      1.83 o 
   4  14   0       16.04       23.46      6.57 o 
   1  15   0       33.73       37.44      3.35 o 
   2  15   0       45.95       50.57      4.11 o 
   3  15   0       49.21       51.73      3.29 o 
   0  16   0      167.73      171.87     13.96 o 
   1  16   0        0.27        0.07      5.93 o 
   2  16   0        0.35       -0.33      1.82 o 
   3  16   0       49.09       59.78      7.74 o 
   1  17   0       30.68       35.71      8.17 o 
   1   0   1        7.17        3.90      0.27 o 
   2   0   1      150.13      145.99      1.46 o 
   3   0   1      158.91      156.51      1.86 o 
   4   0   1       22.45       25.18      1.08 o 
   5   0   1       70.02       65.65      1.84 o 
   6   0   1      214.61      200.33      3.19 o 
   7   0   1       64.31       69.47      3.13 o 
   8   0   1        1.36        5.47      4.28 o 
  -8   1   1        7.87       23.50      4.90 o 
  -7   1   1        9.72        7.51      2.23 o 
  -6   1   1      269.82      275.08      3.83 o 
  -5   1   1      127.08      122.47      2.24 o 
  -4   1   1      102.03       90.06      1.72 o 
  -3   1   1      260.59      273.30      2.57 o 
  -2   1   1     1247.88     1297.13      9.88 o 
  -1   1   1     6703.56     6317.35    115.73 o 
   1   1   1     6713.91     6342.73    146.46 o 
   2   1   1     1258.01     1320.80      9.40 o 
   3   1   1      261.39      274.81      2.58 o 
   4   1   1      102.36       94.04      1.67 o 
   5   1   1      129.81      126.44      2.31 o 
   6   1   1      268.46      279.82      3.69 o 
   7   1   1        9.55        5.77      2.28 o 
   8   1   1        7.73       12.24      4.47 o 
  -7   2   1        8.36        8.84      2.40 o 
  -6   2   1       20.51       21.77      1.53 o 
  -5   2   1       49.04       47.07      2.07 o 
  -4   2   1      126.58      119.84      1.92 o 
  -3   2   1      418.94      404.71      3.76 o 
  -2   2   1     4644.34     4927.30     34.03 o 
  -1   2   1     5970.96     5938.72     64.76 o 
   0   2   1     1796.50     1679.24     55.59 o 
   1   2   1     6016.82     5935.88     60.74 o 
   2   2   1     4632.05     5008.66     37.85 o 
   3   2   1      412.37      400.75      3.58 o 
   4   2   1      122.04      116.98      1.84 o 
   5   2   1       48.12       48.13      2.07 o 
   6   2   1       22.22       25.81      2.17 o 
   7   2   1        8.33       10.17      2.47 o 
  -7   3   1       22.48       23.78      2.75 o 
  -6   3   1      177.61      168.18      3.15 o 
  -5   3   1      178.26      170.28      2.55 o 
  -4   3   1      139.04      138.61      2.09 o 
  -3   3   1     1665.88     1675.13     11.52 o 
  -2   3   1     1252.75     1365.98      9.32 o 
  -1   3   1     6757.39     6780.75     97.60 o 
   0   3   1     2862.14     2787.28     19.30 o 
   1   3   1     6819.61     6729.50     60.62 o 
   2   3   1     1224.37     1347.54      9.77 o 
   3   3   1     1658.99     1633.74     14.34 o 
   4   3   1      137.85      139.51      2.18 o 
   5   3   1      175.77      170.90      2.84 o 
   6   3   1      180.34      175.99      3.62 o 
   7   3   1       21.55       22.68      2.91 o 
  -7   4   1       12.20       10.11      2.90 o 
  -6   4   1        3.40        1.51      1.45 o 
  -5   4   1      193.16      176.01      2.77 o 
  -4   4   1       22.91       20.77      0.98 o 
  -3   4   1       88.67       94.54      1.63 o 
  -2   4   1      774.08      811.51      6.05 o 
  -1   4   1     1717.30     1843.09     17.20 o 
   0   4   1       64.46       80.44      0.84 o 
   1   4   1     1686.70     1810.79     15.20 o 
   2   4   1      745.91      790.16      6.30 o 
   3   4   1       88.19       95.38      1.53 o 
   4   4   1       20.71       15.26      0.92 o 
   5   4   1      189.24      171.62      2.92 o 
   6   4   1        3.33        0.54      1.49 o 
   7   4   1       12.64       11.59      3.18 o 
  -7   5   1        1.07        0.82      3.07 o 
  -6   5   1        8.97       11.89      1.68 o 
  -5   5   1        7.83        6.55      1.12 o 
  -4   5   1      105.44      100.58      1.88 o 
  -3   5   1      399.09      402.81      3.67 o 
  -2   5   1      689.32      710.81      5.70 o 
  -1   5   1     1020.49     1029.42      9.22 o 
   0   5   1        4.45        9.82      0.61 o 
   1   5   1     1015.75     1021.68      7.72 o 
   2   5   1      691.91      712.45      6.01 o 
   3   5   1      403.82      411.49      3.86 o 
   4   5   1      105.10       94.58      1.96 o 
   5   5   1        7.97        5.86      1.17 o 
   6   5   1        8.72        9.41      1.85 o 
   7   5   1        1.10        4.23      3.16 o 
  -7   6   1        1.20        1.77      3.81 o 
  -6   6   1        2.92        2.82      1.78 o 
  -5   6   1       55.94       55.06      2.04 o 
  -4   6   1      116.82      118.66      2.06 o 
  -3   6   1      271.00      256.92      2.67 o 
  -2   6   1      117.31      107.11      1.84 o 
  -1   6   1      235.31      248.56      2.61 o 
   0   6   1      193.11      183.98      1.59 o 
   1   6   1      238.87      247.40      2.37 o 
   2   6   1      118.12      107.99      1.63 o 
   3   6   1      267.28      251.67      2.77 o 
   4   6   1      118.41      120.77      2.08 o 
   5   6   1       56.92       59.75      2.03 o 
   6   6   1        3.10        0.75      1.61 o 
   7   6   1        1.19        5.64      3.44 o 
  -7   7   1        0.95       -1.87      3.41 o 
  -6   7   1       39.87       44.84      2.56 o 
  -5   7   1        0.21       -1.09      1.09 o 
  -4   7   1       27.32       26.76      1.35 o 
  -3   7   1       54.16       53.87      1.32 o 
  -2   7   1      792.86      792.20      7.76 o 
  -1   7   1      288.42      273.58      2.77 o 
   0   7   1      525.91      504.97      4.02 o 
   1   7   1      276.93      264.80      2.27 o 
   2   7   1      795.21      800.93      6.35 o 
   3   7   1       57.04       59.65      1.45 o 
   4   7   1       28.35       29.79      1.50 o 
   5   7   1        0.09       -0.67      1.16 o 
   6   7   1       39.37       38.83      2.55 o 
   7   7   1        0.80        7.99      4.53 o 
  -7   8   1        5.88        6.26      5.36 o 
  -6   8   1       34.47       41.07      3.98 o 
  -5   8   1       81.21       70.79      2.65 o 
  -4   8   1       23.71       25.12      1.71 o 
  -3   8   1      442.97      437.81      4.82 o 
  -2   8   1       48.04       42.31      1.76 o 
  -1   8   1       63.20       52.15      1.29 o 
   0   8   1        8.73       17.15      0.79 o 
   1   8   1       61.32       50.06      1.24 o 
   2   8   1       49.93       42.10      1.02 o 
   3   8   1      452.67      457.22      4.43 o 
   4   8   1       24.51       27.70      1.41 o 
   5   8   1       80.75       69.85      2.72 o 
   6   8   1       34.96       37.01      2.74 o 
   7   8   1        5.81        0.52      5.31 o 
  -6   9   1       10.75        7.45      3.86 o 
  -5   9   1       33.96       28.72      2.16 o 
  -4   9   1      308.96      298.56      3.88 o 
  -3   9   1      217.62      201.91      2.77 o 
  -2   9   1      100.28      103.09      2.42 o 
  -1   9   1      647.09      630.76      5.37 o 
   0   9   1      414.77      416.01      4.56 o 
   1   9   1      653.58      639.94      5.92 o 
   2   9   1       99.92      100.52      1.50 o 
   3   9   1      216.78      202.81      2.42 o 
   4   9   1      305.36      298.45      3.81 o 
   5   9   1       35.24       32.20      1.98 o 
   6   9   1       11.23        5.88      2.72 o 
  -6  10   1        1.99       -4.23      4.23 o 
  -5  10   1       17.93       19.68      2.35 o 
  -4  10   1       21.65       17.10      1.61 o 
  -3  10   1       37.14       30.69      1.42 o 
  -2  10   1       85.33       81.31      1.75 o 
  -1  10   1      392.52      385.32      4.00 o 
   0  10   1      686.29      680.53      7.04 o 
   1  10   1      386.20      379.85      3.96 o 
   2  10   1       83.09       82.48      1.35 o 
   3  10   1       36.30       32.34      1.43 o 
   4  10   1       20.26       16.66      1.30 o 
   5  10   1       18.43       23.19      1.74 o 
   6  10   1        1.86        4.34      2.72 o 
  -6  11   1        1.94        5.46      5.16 o 
  -5  11   1       10.03       10.56      4.52 o 
  -4  11   1       42.74       35.20      2.17 o 
  -3  11   1       11.85       13.47      1.04 o 
  -2  11   1        2.84        4.72      0.83 o 
  -1  11   1       42.79       53.17      2.35 o 
   0  11   1       68.39       63.93      1.39 o 
   1  11   1       41.80       56.53      2.39 o 
   2  11   1        3.03        5.33      0.97 o 
   3  11   1       11.45       12.93      0.90 o 
   4  11   1       42.16       34.18      2.28 o 
   5  11   1       10.00        7.55      2.74 o 
   6  11   1        1.99        5.15      4.71 o 
  -5  12   1       15.17       15.46      3.94 o 
  -4  12   1        5.84        6.70      1.99 o 
  -3  12   1       24.14       22.13      1.39 o 
  -2  12   1      377.95      383.14      3.66 o 
  -1  12   1        9.40        9.17      0.96 o 
   0  12   1      865.30      900.14     11.79 o 
   1  12   1       10.01       10.96      1.24 o 
   2  12   1      377.99      396.84      5.31 o 
   3  12   1       24.61       22.39      1.72 o 
   4  12   1        6.11        5.51      1.73 o 
   5  12   1       15.68       12.07      2.82 o 
  -5  13   1        1.15        2.81      4.61 o 
  -4  13   1       48.83       52.29      4.07 o 
  -3  13   1       48.04       48.78      2.12 o 
  -2  13   1       34.61       34.03      1.44 o 
  -1  13   1      130.21      131.16      2.44 o 
   0  13   1       55.77       53.21      2.68 o 
   1  13   1      127.32      132.32      2.26 o 
   2  13   1       36.07       31.18      1.77 o 
   3  13   1       47.32       51.13      2.50 o 
   4  13   1       47.84       51.54      4.32 o 
   5  13   1        1.22        1.09      3.95 o 
  -4  14   1       84.88      102.51      7.81 o 
  -3  14   1       12.04       11.83      2.04 o 
  -2  14   1       51.82       50.47      2.63 o 
  -1  14   1      264.19      271.40      3.97 o 
   0  14   1      155.34      150.81      5.06 o 
   1  14   1      259.45      273.34      7.90 o 
   2  14   1       52.04       51.48      2.53 o 
   3  14   1       12.07       15.81      2.33 o 
   4  14   1       84.59       86.11     14.55 o 
  -3  15   1       14.43       11.26      2.28 o 
  -2  15   1        7.39        3.89      1.64 o 
  -1  15   1       35.06       34.31      2.45 o 
   0  15   1       11.40       13.68      1.93 o 
   1  15   1       33.24       29.98      3.12 o 
   2  15   1        6.90        4.44      1.47 o 
   3  15   1       15.58       15.27      2.29 o 
  -2  16   1        5.39        3.25      1.72 o 
  -1  16   1        3.95        4.33      2.98 o 
   0  16   1        0.01        2.71      2.91 o 
   1  16   1        4.25        6.66      4.61 o 
   2  16   1        5.35        4.84      1.14 o 
  -1  17   1       12.57       13.71      4.62 o 
   0  17   1       27.79       24.33      5.00 o 
   1  17   1       12.59        7.32     12.59 o 
   1   0   2      424.55      484.63      5.61 o 
   2   0   2     2448.54     2469.42     17.12 o 
   3   0   2      423.57      386.16      3.44 o 
   4   0   2       87.82       88.58      1.69 o 
   5   0   2      120.27      109.75      2.45 o 
   6   0   2       90.31       89.00      2.62 o 
   7   0   2       42.26       39.83      4.16 o 
  -7   1   2        0.36       -1.94      2.11 o 
  -6   1   2      172.36      171.94      3.00 o 
  -5   1   2      259.36      258.83      3.12 o 
  -4   1   2      184.23      175.04      2.31 o 
  -3   1   2      347.47      332.57      2.96 o 
  -2   1   2      711.99      718.89      5.78 o 
  -1   1   2     4684.90     4967.85     39.33 o 
   1   1   2     4663.52     4876.13     43.86 o 
   2   1   2      721.42      741.58      5.78 o 
   3   1   2      344.13      333.44      2.96 o 
   4   1   2      189.11      177.93      2.24 o 
   5   1   2      256.72      255.75      3.40 o 
   6   1   2      169.26      170.45      4.03 o 
   7   1   2        0.35        0.56      2.40 o 
  -7   2   2       37.57       32.41      3.16 o 
  -6   2   2      107.08       99.47      2.87 o 
  -5   2   2      433.56      436.54      4.49 o 
  -4   2   2      489.56      482.17      4.44 o 
  -3   2   2      721.91      768.90      6.07 o 
  -2   2   2       31.38       28.94      0.81 o 
  -1   2   2      475.31      466.69      4.03 o 
   0   2   2      333.78      318.52      4.00 o 
   1   2   2      460.67      451.07      3.99 o 
   2   2   2       31.64       30.14      0.96 o 
   3   2   2      708.40      766.51      6.07 o 
   4   2   2      490.45      485.33      4.45 o 
   5   2   2      438.68      438.52      4.79 o 
   6   2   2      108.27      107.04      3.56 o 
   7   2   2       38.26       37.56      3.54 o 
  -7   3   2        2.83       -1.96      2.45 o 
  -6   3   2       25.04       20.29      1.50 o 
  -5   3   2       86.00       85.21      2.04 o 
  -4   3   2      148.96      146.85      2.14 o 
  -3   3   2      616.10      672.67      5.22 o 
  -2   3   2       88.55       78.59      1.05 o 
  -1   3   2      994.83      985.04      7.71 o 
   0   3   2     1992.22     1892.25     15.41 o 
   1   3   2      992.59      973.79      7.67 o 
   2   3   2       89.55       79.25      1.42 o 
   3   3   2      613.07      684.43      5.77 o 
   4   3   2      150.73      149.41      2.26 o 
   5   3   2       87.39       87.69      2.27 o 
   6   3   2       25.65       23.06      1.73 o 
   7   3   2        2.64        2.34      2.83 o 
  -7   4   2        4.04        5.95      2.76 o 
  -6   4   2        5.00        9.19      1.72 o 
  -5   4   2      283.23      268.89      3.21 o 
  -4   4   2      116.26      114.64      1.93 o 
  -3   4   2      792.23      806.18      8.46 o 
  -2   4   2      779.58      809.15      6.11 o 
  -1   4   2     4905.74     5169.58     69.41 o 
   0   4   2     1554.87     1596.38     11.63 o 
   1   4   2     4861.83     5077.66     36.35 o 
   2   4   2      785.63      817.54      6.40 o 
   3   4   2      791.35      816.62      6.41 o 
   4   4   2      114.15      114.25      1.96 o 
   5   4   2      284.36      267.24      3.39 o 
   6   4   2        5.21        9.71      1.61 o 
   7   4   2        4.32        7.87      3.51 o 
  -7   5   2        7.17        7.46      3.25 o 
  -6   5   2       63.18       63.98      2.88 o 
  -5   5   2       36.88       32.59      1.54 o 
  -4   5   2      408.81      383.44      3.82 o 
  -3   5   2      150.30      163.80      2.03 o 
  -2   5   2      652.02      699.70      6.12 o 
  -1   5   2       78.48       88.74      1.49 o 
   0   5   2     6701.31     6706.64     45.69 o 
   1   5   2       80.06       91.87      1.06 o 
   2   5   2      663.09      709.53      6.35 o 
   3   5   2      153.66      169.09      2.27 o 
   4   5   2      404.20      377.45      3.82 o 
   5   5   2       36.78       27.56      1.41 o 
   6   5   2       63.92       66.62      2.98 o 
   7   5   2        6.92       10.11      3.79 o 
  -7   6   2       25.67       20.64      3.66 o 
  -6   6   2        9.41        5.10      2.28 o 
  -5   6   2       80.78       78.07      2.20 o 
  -4   6   2       10.14        8.31      0.90 o 
  -3   6   2      435.50      436.14      4.15 o 
  -2   6   2      139.50      142.62      2.18 o 
  -1   6   2      259.87      242.69      2.62 o 
   0   6   2       33.25       23.00      0.69 o 
   1   6   2      265.52      246.37      2.80 o 
   2   6   2      135.29      140.74      1.67 o 
   3   6   2      423.55      423.84      4.21 o 
   4   6   2       10.48        6.76      0.95 o 
   5   6   2       79.16       80.56      2.22 o 
   6   6   2        9.74        6.51      1.68 o 
   7   6   2       24.95       30.68      4.69 o 
  -7   7   2        6.48        1.17      3.62 o 
  -6   7   2       76.59       73.93      3.27 o 
  -5   7   2        1.02       -0.65      1.18 o 
  -4   7   2      182.58      179.17      2.76 o 
  -3   7   2       20.19       21.22      1.12 o 
  -2   7   2      982.63      984.86      9.56 o 
  -1   7   2      226.85      259.23      2.55 o 
   0   7   2        7.19        2.84      0.37 o 
   1   7   2      222.65      250.14      2.73 o 
   2   7   2      986.70     1004.36      7.75 o 
   3   7   2       19.04       18.36      0.91 o 
   4   7   2      186.63      185.49      2.67 o 
   5   7   2        1.10       -0.46      1.21 o 
   6   7   2       75.13       79.09      3.28 o 
   7   7   2        6.60        4.48      4.37 o 
  -7   8   2        6.30        5.09      5.70 o 
  -6   8   2        7.84        7.93      2.90 o 
  -5   8   2       62.71       65.61      2.87 o 
  -4   8   2      283.62      274.30      3.67 o 
  -3   8   2      144.65      140.49      2.86 o 
  -2   8   2      417.77      423.85      4.45 o 
  -1   8   2      302.34      282.40      2.82 o 
   0   8   2      103.56       93.46      1.36 o 
   1   8   2      299.69      282.24      3.09 o 
   2   8   2      419.59      424.36      3.73 o 
   3   8   2      142.49      140.38      2.03 o 
   4   8   2      283.38      276.31      3.34 o 
   5   8   2       61.74       61.62      2.57 o 
   6   8   2        7.84       10.32      2.46 o 
   7   8   2        6.34        4.55      5.33 o 
  -6   9   2        9.74        2.50      3.75 o 
  -5   9   2       48.40       51.76      3.17 o 
  -4   9   2       16.91       19.55      1.34 o 
  -3   9   2      128.54      117.78      2.31 o 
  -2   9   2      144.89      149.22      2.23 o 
  -1   9   2      179.57      183.07      2.19 o 
   0   9   2       67.79       75.22      1.52 o 
   1   9   2      180.14      184.43      2.10 o 
   2   9   2      147.51      151.94      2.23 o 
   3   9   2      127.56      122.90      1.87 o 
   4   9   2       16.30       21.33      2.04 o 
   5   9   2       48.05       52.71      2.52 o 
   6   9   2        9.55       12.19      3.08 o 
  -6  10   2       14.21       16.68      4.67 o 
  -5  10   2      122.81      117.80      5.61 o 
  -4  10   2       23.04       21.82      1.83 o 
  -3  10   2      141.58      140.16      2.43 o 
  -2  10   2      129.41      127.79      2.01 o 
  -1  10   2       93.82       88.94      1.62 o 
   0  10   2       83.79       90.74      1.77 o 
   1  10   2       97.78       88.63      1.51 o 
   2  10   2      130.46      127.90      2.48 o 
   3  10   2      142.14      138.73      1.91 o 
   4  10   2       22.17       21.71      1.23 o 
   5  10   2      124.46      120.70      3.40 o 
   6  10   2       14.96       15.21      3.07 o 
  -6  11   2       42.08       43.50      7.03 o 
  -5  11   2        8.03        8.02      3.08 o 
  -4  11   2      127.59      123.18      3.49 o 
  -3  11   2      107.36      105.25      2.31 o 
  -2  11   2      281.82      274.13      3.08 o 
  -1  11   2      529.90      529.02      5.27 o 
   0  11   2      339.11      346.73      4.14 o 
   1  11   2      525.61      524.95      5.71 o 
   2  11   2      275.71      257.56      3.78 o 
   3  11   2      109.26      108.86      2.12 o 
   4  11   2      130.91      122.87      5.60 o 
   5  11   2        8.55        7.40      1.53 o 
   6  11   2       42.44       52.71      9.44 o 
  -5  12   2       32.52       29.23      8.53 o 
  -4  12   2       17.96       14.32      2.26 o 
  -3  12   2      161.31      157.52      4.04 o 
  -2  12   2       12.20       15.65      1.13 o 
  -1  12   2      344.13      342.95      4.24 o 
   0  12   2       24.09       31.21      1.99 o 
   1  12   2      352.33      350.53      4.19 o 
   2  12   2       11.79       15.15      1.56 o 
   3  12   2      158.25      163.96      3.68 o 
   4  12   2       17.22       14.85      1.69 o 
   5  12   2       32.20       32.96      3.10 o 
  -5  13   2        3.09       11.86      6.94 o 
  -4  13   2       20.62       18.40      2.56 o 
  -3  13   2        1.56        0.98      1.36 o 
  -2  13   2       48.79       48.66      2.11 o 
  -1  13   2       99.14      101.93      2.43 o 
   0  13   2       29.08       28.87      2.43 o 
   1  13   2       98.26      104.85      4.03 o 
   2  13   2       45.97       42.99      2.21 o 
   3  13   2        1.42        2.98      2.19 o 
   4  13   2       20.89       18.70      2.95 o 
   5  13   2        2.95       10.36      3.95 o 
  -4  14   2        0.11        1.48      3.36 o 
  -3  14   2        1.94        1.73      1.68 o 
  -2  14   2        1.36        0.68      1.66 o 
  -1  14   2       36.70       42.86      2.27 o 
   0  14   2        0.01        0.52      2.08 o 
   1  14   2       36.26       39.65      4.37 o 
   2  14   2        1.26        0.72      1.27 o 
   3  14   2        1.89        7.28      1.93 o 
   4  14   2        0.10       -1.53      5.84 o 
  -3  15   2       11.37        8.70      2.71 o 
  -2  15   2       51.14       53.90      3.67 o 
  -1  15   2       46.56       49.03      2.21 o 
   0  15   2       62.37       69.52      4.71 o 
   1  15   2       46.27       55.29      4.59 o 
   2  15   2       49.58       46.36      4.32 o 
   3  15   2       11.12        8.54      2.50 o 
  -2  16   2        5.40        6.68      1.99 o 
  -1  16   2       21.56       18.78      4.00 o 
   0  16   2       27.85       33.69      3.32 o 
   1  16   2       22.37       20.09      4.16 o 
   2  16   2        5.75        1.57      3.48 o 
  -1  17   2       15.53       19.73      5.00 o 
   0  17   2        9.41        5.45      4.21 o 
   1  17   2       15.05       15.99      8.58 o 
   1   0   3      809.59      751.16      7.39 o 
   2   0   3      819.56      793.28      7.10 o 
   3   0   3        3.01        4.90      0.58 o 
   4   0   3        4.14        6.86      0.82 o 
   5   0   3        1.38        3.10      1.01 o 
   6   0   3        6.59        4.11      1.33 o 
   7   0   3        7.45        7.80      2.47 o 
  -7   1   3        8.57        8.80      2.47 o 
  -6   1   3       47.82       53.65      2.90 o 
  -5   1   3       82.43       77.39      1.96 o 
  -4   1   3       77.38       80.15      1.63 o 
  -3   1   3      440.99      424.67      3.58 o 
  -2   1   3      318.56      292.50      2.71 o 
  -1   1   3     5096.52     5174.91     41.24 o 
   0   1   3     3588.45     3466.23     57.78 o 
   1   1   3     5093.25     5114.74     47.95 o 
   2   1   3      321.49      299.74      2.58 o 
   3   1   3      434.91      423.68      3.72 o 
   4   1   3       75.52       75.42      1.64 o 
   5   1   3       84.76       79.72      2.18 o 
   6   1   3       47.79       54.31      2.21 o 
   7   1   3        8.33       11.88      2.58 o 
  -7   2   3       23.04       20.57      2.51 o 
  -6   2   3       27.47       22.75      1.50 o 
  -5   2   3      832.92      842.80      7.23 o 
  -4   2   3      162.47      167.45      2.29 o 
  -3   2   3     1166.70     1211.72      9.11 o 
  -2   2   3      461.67      493.96      4.16 o 
  -1   2   3     2069.97     2098.09     23.42 o 
   0   2   3     8577.92     8456.13     73.49 o 
   1   2   3     2007.89     2040.42     19.55 o 
   2   2   3      467.02      495.71      4.72 o 
   3   2   3     1183.47     1221.50      9.11 o 
   4   2   3      162.49      167.43      2.28 o 
   5   2   3      830.80      831.37      8.95 o 
   6   2   3       27.72       28.31      1.89 o 
   7   2   3       23.86       23.33      2.86 o 
  -7   3   3       28.90       32.08      2.72 o 
  -6   3   3       37.68       38.83      2.14 o 
  -5   3   3      139.40      124.66      2.28 o 
  -4   3   3       73.17       66.24      1.50 o 
  -3   3   3     1109.69     1112.73      8.84 o 
  -2   3   3     1943.64     1996.98     14.72 o 
  -1   3   3      906.33      897.81      7.13 o 
   0   3   3      145.28      127.96      1.36 o 
   1   3   3      922.17      899.68      8.80 o 
   2   3   3     1908.96     1952.10     16.34 o 
   3   3   3     1122.41     1134.73      8.97 o 
   4   3   3       70.99       65.16      1.65 o 
   5   3   3      140.26      132.42      2.47 o 
   6   3   3       37.24       38.05      2.00 o 
   7   3   3       29.13       37.78      4.06 o 
  -7   4   3       28.58       34.86      3.27 o 
  -6   4   3       23.79       28.04      1.90 o 
  -5   4   3       30.25       31.52      1.47 o 
  -4   4   3      476.10      488.80      4.54 o 
  -3   4   3       12.96       14.94      0.92 o 
  -2   4   3      314.67      303.44      2.83 o 
  -1   4   3      184.52      175.05      2.06 o 
   0   4   3     1413.35     1538.76     14.70 o 
   1   4   3      201.45      192.31      1.96 o 
   2   4   3      309.19      294.51      2.77 o 
   3   4   3       10.75       13.01      0.85 o 
   4   4   3      475.92      487.88      4.53 o 
   5   4   3       31.46       33.47      1.59 o 
   6   4   3       24.45       30.62      2.12 o 
   7   4   3       29.51       37.05      3.51 o 
  -7   5   3       14.63       14.73      3.48 o 
  -6   5   3        8.42        3.74      1.85 o 
  -5   5   3        3.63        3.11      0.98 o 
  -4   5   3       13.86       13.83      0.86 o 
  -3   5   3      460.72      450.32      4.01 o 
  -2   5   3      270.94      281.71      2.98 o 
  -1   5   3      422.44      417.26      4.54 o 
   0   5   3     1561.92     1600.64     11.85 o 
   1   5   3      424.72      416.43      3.62 o 
   2   5   3      278.58      291.17      2.85 o 
   3   5   3      465.22      456.73      4.18 o 
   4   5   3       13.91       12.63      0.95 o 
   5   5   3        3.76        2.16      1.04 o 
   6   5   3        8.64        4.40      1.70 o 
   7   5   3       14.62       11.28      3.19 o 
  -7   6   3       67.36       72.84      5.40 o 
  -6   6   3        2.18        0.91      2.02 o 
  -5   6   3       48.97       44.32      1.87 o 
  -4   6   3       12.26        9.68      1.03 o 
  -3   6   3       20.15       17.78      0.96 o 
  -2   6   3      107.43      102.27      1.74 o 
  -1   6   3      360.07      380.31      3.40 o 
   0   6   3      454.63      503.06      4.16 o 
   1   6   3      360.34      378.90      3.99 o 
   2   6   3      105.94      102.81      1.46 o 
   3   6   3       19.31       15.89      0.90 o 
   4   6   3       12.75       10.62      0.98 o 
   5   6   3       49.66       45.29      1.87 o 
   6   6   3        2.00        5.07      1.89 o 
   7   6   3       67.96       76.67      6.15 o 
  -7   7   3       15.45       22.28      4.08 o 
  -6   7   3       47.60       52.52      3.36 o 
  -5   7   3       42.74       42.68      2.05 o 
  -4   7   3       18.32       21.53      1.36 o 
  -3   7   3      224.08      240.17      3.00 o 
  -2   7   3     1160.45     1180.24     11.21 o 
  -1   7   3      653.55      724.90     10.72 o 
   0   7   3      123.85      124.24      1.74 o 
   1   7   3      656.01      747.74      7.02 o 
   2   7   3     1163.85     1191.09      9.58 o 
   3   7   3      226.40      243.82      2.87 o 
   4   7   3       17.75       21.80      1.83 o 
   5   7   3       41.38       39.42      1.85 o 
   6   7   3       46.69       51.97      3.02 o 
   7   7   3       15.81       24.43      4.70 o 
  -7   8   3        2.13       -0.60      4.11 o 
  -6   8   3       14.70       15.18      3.05 o 
  -5   8   3      301.93      284.12      4.57 o 
  -4   8   3       84.34       83.70      2.27 o 
  -3   8   3      469.63      474.62      4.85 o 
  -2   8   3       10.62       12.39      0.87 o 
  -1   8   3      710.88      684.48      6.09 o 
   0   8   3       92.67       93.76      1.40 o 
   1   8   3      718.30      685.97      7.14 o 
   2   8   3        9.34        9.47      0.81 o 
   3   8   3      473.83      482.15      4.43 o 
   4   8   3       84.37       78.63      2.00 o 
   5   8   3      299.07      284.03      4.36 o 
   6   8   3       14.28       15.59      2.40 o 
   7   8   3        1.86        4.62      5.48 o 
  -6   9   3       78.18       74.50      5.66 o 
  -5   9   3       14.12       19.84      2.21 o 
  -4   9   3      238.84      227.50      3.42 o 
  -3   9   3       38.56       33.05      1.67 o 
  -2   9   3      522.99      529.70      5.12 o 
  -1   9   3       59.01       54.38      1.30 o 
   0   9   3      368.93      367.14      3.65 o 
   1   9   3       56.81       51.98      1.16 o 
   2   9   3      518.74      524.60      7.17 o 
   3   9   3       36.65       33.38      1.27 o 
   4   9   3      238.47      227.02      3.19 o 
   5   9   3       14.19       18.70      1.70 o 
   6   9   3       78.12       87.97      5.20 o 
  -6  10   3        8.47        7.90      8.17 o 
  -5  10   3       45.17       47.93      4.25 o 
  -4  10   3       20.32       18.95      1.68 o 
  -3  10   3      243.90      238.66      3.23 o 
  -2  10   3      340.86      330.63      3.64 o 
  -1  10   3      609.23      600.98      5.29 o 
   0  10   3       37.64       38.79      1.60 o 
   1  10   3      604.45      596.90      5.33 o 
   2  10   3      342.68      328.89      3.77 o 
   3  10   3      244.94      243.46      2.84 o 
   4  10   3       20.64       20.79      1.31 o 
   5  10   3       45.90       55.32      2.94 o 
   6  10   3        8.54       13.66      3.37 o 
  -6  11   3        0.39        2.06      7.85 o 
  -5  11   3       28.15       27.23      5.56 o 
  -4  11   3       28.69       34.24      2.84 o 
  -3  11   3      197.01      185.45      2.82 o 
  -2  11   3       39.39       45.34      1.63 o 
  -1  11   3      214.27      217.92      2.88 o 
   0  11   3       71.29       66.05      2.74 o 
   1  11   3      214.64      214.67      2.42 o 
   2  11   3       40.11       45.33      2.24 o 
   3  11   3      197.25      187.72      2.83 o 
   4  11   3       28.14       41.45      2.12 o 
   5  11   3       28.15       25.91      3.26 o 
   6  11   3        0.41       -0.73      2.96 o 
  -5  12   3       25.67       25.97      4.25 o 
  -4  12   3       63.58       67.39      3.58 o 
  -3  12   3       14.79       15.31      1.36 o 
  -2  12   3       60.21       61.31      1.91 o 
  -1  12   3       18.59       22.65      1.57 o 
   0  12   3       72.13       67.12      2.05 o 
   1  12   3       18.29       21.27      1.78 o 
   2  12   3       59.14       63.52      2.85 o 
   3  12   3       15.48       18.75      1.63 o 
   4  12   3       64.40       69.76      3.59 o 
   5  12   3       25.23       22.19      4.40 o 
  -5  13   3       26.04       28.27      6.11 o 
  -4  13   3       29.42       26.30      2.68 o 
  -3  13   3       21.16       21.94      1.73 o 
  -2  13   3       64.23       72.26      2.34 o 
  -1  13   3       27.44       32.44      1.97 o 
   0  13   3        2.54       -0.49      1.22 o 
   1  13   3       26.21       24.94      2.08 o 
   2  13   3       65.68       72.37      2.46 o 
   3  13   3       22.26       18.74      1.92 o 
   4  13   3       28.66       29.63      2.54 o 
   5  13   3       25.46       30.39      4.61 o 
  -4  14   3        3.36        6.23      2.87 o 
  -3  14   3       53.39       47.37      2.65 o 
  -2  14   3        2.20        2.72      1.37 o 
  -1  14   3        5.68        6.62      1.29 o 
   0  14   3      119.41      119.56      4.80 o 
   1  14   3        5.34        6.10      2.17 o 
   2  14   3        2.59        0.00      1.39 o 
   3  14   3       51.64       50.79      3.44 o 
   4  14   3        3.24        8.49      4.65 o 
  -3  15   3       23.71       24.29      3.38 o 
  -2  15   3        9.32        9.39      2.01 o 
  -1  15   3       18.80       20.48      1.72 o 
   0  15   3      117.52      126.72      4.82 o 
   1  15   3       18.99       19.80      3.27 o 
   2  15   3        8.56        8.36      1.45 o 
   3  15   3       24.10       23.36      2.32 o 
  -2  16   3       23.11       18.01      2.45 o 
  -1  16   3       32.91       39.12      3.42 o 
   0  16   3        2.33        3.53      3.74 o 
   1  16   3       34.23       35.24      9.58 o 
   2  16   3       23.18       24.29      3.91 o 
   0  17   3        5.40        1.94      4.38 o 
   0   0   4        1.06        1.95      0.33 o 
   1   0   4        6.76        7.00      0.58 o 
   2   0   4     1032.66     1001.97      8.18 o 
   3   0   4       82.95       96.43      1.47 o 
   4   0   4      992.04     1003.09      8.36 o 
   5   0   4      103.57      119.36      2.40 o 
   6   0   4       17.66       21.68      1.71 o 
   7   0   4       23.55       26.96      2.89 o 
  -7   1   4       31.80       30.11      2.92 o 
  -6   1   4       32.59       34.13      1.99 o 
  -5   1   4       31.44       30.18      1.60 o 
  -4   1   4      330.31      323.54      3.37 o 
  -3   1   4      540.10      531.82      4.77 o 
  -2   1   4      984.13     1051.86      8.62 o 
  -1   1   4     9162.15     8919.38     77.45 o 
   0   1   4     1694.08     1608.44     15.74 o 
   1   1   4     9219.65     8987.45     84.28 o 
   2   1   4      974.71     1060.03      8.15 o 
   3   1   4      550.94      552.25      4.57 o 
   4   1   4      331.02      326.16      3.38 o 
   5   1   4       30.00       31.59      1.49 o 
   6   1   4       32.07       37.68      2.02 o 
   7   1   4       30.89       30.61      3.01 o 
  -7   2   4        1.95        2.22      2.51 o 
  -6   2   4       35.79       35.60      2.09 o 
  -5   2   4      205.71      195.48      3.06 o 
  -4   2   4       52.66       53.12      1.56 o 
  -3   2   4       69.38       74.00      1.43 o 
  -2   2   4      175.71      150.21      1.83 o 
  -1   2   4     1353.17     1413.83     12.53 o 
   0   2   4      894.39      865.69      8.37 o 
   1   2   4     1362.48     1416.03     12.51 o 
   2   2   4      182.76      157.82      1.82 o 
   3   2   4       67.32       72.42      1.36 o 
   4   2   4       55.69       56.44      1.53 o 
   5   2   4      205.90      202.56      2.95 o 
   6   2   4       36.12       37.34      1.98 o 
   7   2   4        1.88        2.68      2.63 o 
  -7   3   4       15.28       12.06      2.61 o 
  -6   3   4      103.58       99.52      2.91 o 
  -5   3   4       10.02        8.75      1.03 o 
  -4   3   4      132.59      131.25      2.05 o 
  -3   3   4      355.79      362.65      3.38 o 
  -2   3   4      254.59      262.84      2.69 o 
  -1   3   4     1648.65     1737.03     15.28 o 
   0   3   4     2071.56     2206.11     19.41 o 
   1   3   4     1649.96     1732.73     16.56 o 
   2   3   4      253.37      264.23      3.16 o 
   3   3   4      351.36      360.71      3.52 o 
   4   3   4      131.42      130.22      2.06 o 
   5   3   4        9.40        8.91      1.16 o 
   6   3   4      103.01      101.97      2.97 o 
   7   3   4       15.67       19.03      3.55 o 
  -7   4   4       44.11       41.79      4.24 o 
  -6   4   4       61.51       60.59      2.69 o 
  -5   4   4      152.53      149.94      2.64 o 
  -4   4   4      116.51      106.16      1.94 o 
  -3   4   4     1149.63     1202.43      9.48 o 
  -2   4   4      239.04      246.62      2.62 o 
  -1   4   4      177.53      189.92      2.02 o 
   0   4   4       18.73       30.80      1.51 o 
   1   4   4      175.66      183.93      1.97 o 
   2   4   4      242.19      249.31      3.07 o 
   3   4   4     1143.46     1179.57      9.89 o 
   4   4   4      116.71      108.73      2.02 o 
   5   4   4      153.27      152.27      2.75 o 
   6   4   4       63.46       68.69      3.11 o 
   7   4   4       44.35       46.94      4.04 o 
  -7   5   4       17.14       22.13      3.98 o 
  -6   5   4        1.31        1.39      1.70 o 
  -5   5   4       52.68       53.87      2.04 o 
  -4   5   4       86.98       88.41      1.83 o 
  -3   5   4      218.02      218.54      2.44 o 
  -2   5   4      205.27      201.16      2.17 o 
  -1   5   4     2151.01     2333.77     22.29 o 
   0   5   4      412.18      404.80      3.55 o 
   1   5   4     2156.57     2309.60     17.92 o 
   2   5   4      201.88      198.45      2.32 o 
   3   5   4      222.05      222.26      2.54 o 
   4   5   4       84.18       84.20      1.90 o 
   5   5   4       55.38       56.42      2.12 o 
   6   5   4        1.26        0.31      1.64 o 
   7   5   4       16.81       20.78      4.14 o 
  -7   6   4       21.18       21.47      4.13 o 
  -6   6   4       44.81       41.62      2.70 o 
  -5   6   4       13.56       10.49      1.34 o 
  -4   6   4      168.06      161.08      2.60 o 
  -3   6   4       59.14       55.67      1.57 o 
  -2   6   4      259.46      244.72      2.79 o 
  -1   6   4     1081.93     1102.05      9.71 o 
   0   6   4      985.58     1023.96      7.83 o 
   1   6   4     1089.33     1131.16     13.83 o 
   2   6   4      260.13      246.94      2.74 o 
   3   6   4       60.94       56.91      1.47 o 
   4   6   4      175.47      170.15      2.67 o 
   5   6   4       14.70       13.70      1.42 o 
   6   6   4       43.12       39.56      2.75 o 
   7   6   4       20.61       27.76      4.68 o 
  -7   7   4        2.82        7.86      6.61 o 
  -6   7   4       37.22       35.79      2.68 o 
  -5   7   4       26.17       26.60      1.67 o 
  -4   7   4      402.77      406.01      4.65 o 
  -3   7   4      518.30      496.98      5.03 o 
  -2   7   4       73.70       67.91      1.71 o 
  -1   7   4      860.87      890.73      7.24 o 
   0   7   4       98.33       80.23      1.61 o 
   1   7   4      873.18      913.55      8.30 o 
   2   7   4       74.79       65.57      1.46 o 
   3   7   4      513.13      491.68      5.34 o 
   4   7   4      405.52      415.68      4.31 o 
   5   7   4       27.32       24.08      1.50 o 
   6   7   4       36.96       42.00      2.99 o 
   7   7   4        2.74       14.14      4.81 o 
  -6   8   4        6.01       12.41      3.01 o 
  -5   8   4       80.68       80.15      3.29 o 
  -4   8   4       13.96       18.90      1.39 o 
  -3   8   4       43.29       37.06      1.70 o 
  -2   8   4      178.36      176.02      2.72 o 
  -1   8   4      709.93      746.11      6.26 o 
   0   8   4        4.87       10.76      0.92 o 
   1   8   4      717.59      763.40      7.83 o 
   2   8   4      180.98      170.46      2.04 o 
   3   8   4       43.36       37.69      1.47 o 
   4   8   4       14.67       16.28      1.20 o 
   5   8   4       81.41       82.04      2.92 o 
   6   8   4        6.04        9.05      3.61 o 
  -6   9   4        3.54        1.38      4.41 o 
  -5   9   4       46.72       45.76      3.50 o 
  -4   9   4       76.69       73.14      2.40 o 
  -3   9   4      107.76       88.75      2.40 o 
  -2   9   4      408.43      387.25      3.79 o 
  -1   9   4      268.36      278.01      3.14 o 
   0   9   4        2.10        4.07      0.63 o 
   1   9   4      267.00      279.41      3.14 o 
   2   9   4      409.83      390.60      4.23 o 
   3   9   4      106.72       89.80      1.74 o 
   4   9   4       75.52       66.52      2.12 o 
   5   9   4       45.37       46.38      3.38 o 
   6   9   4        3.71       10.34      3.14 o 
  -6  10   4       13.56        7.78      4.78 o 
  -5  10   4        8.55       10.21      2.57 o 
  -4  10   4      169.43      165.26      6.48 o 
  -3  10   4       73.88       69.55      2.22 o 
  -2  10   4      127.20      124.42      2.18 o 
  -1  10   4       40.65       43.96      1.41 o 
   0  10   4      394.83      410.75      4.80 o 
   1  10   4       39.93       45.29      1.50 o 
   2  10   4      120.42      111.83      2.38 o 
   3  10   4       71.67       60.20      2.12 o 
   4  10   4      166.49      169.09      2.87 o 
   5  10   4        8.17        8.99      1.93 o 
   6  10   4       13.54       15.63      6.53 o 
  -6  11   4       30.31       29.38      7.48 o 
  -5  11   4       11.32       13.22      3.86 o 
  -4  11   4      143.16      150.44      8.48 o 
  -3  11   4       81.69       76.16      2.05 o 
  -2  11   4      114.91      112.07      2.11 o 
  -1  11   4        2.36        3.64      0.94 o 
   0  11   4       63.58       65.20      2.11 o 
   1  11   4        2.87        3.35      0.59 o 
   2  11   4      114.59      112.83      2.10 o 
   3  11   4       81.57       74.21      2.18 o 
   4  11   4      145.19      151.06      3.03 o 
   5  11   4       10.80       10.94      1.95 o 
   6  11   4       29.81       26.55      7.03 o 
  -5  12   4       33.55       27.21     12.27 o 
  -4  12   4       85.89       95.68      4.97 o 
  -3  12   4       87.44       94.24      2.87 o 
  -2  12   4      176.45      167.02      2.64 o 
  -1  12   4       81.62       78.45      2.86 o 
   0  12   4      146.44      128.05      2.84 o 
   1  12   4       85.63       85.33      2.00 o 
   2  12   4      181.84      175.20      3.18 o 
   3  12   4       85.06       83.25      4.03 o 
   4  12   4       88.20       98.07      4.84 o 
   5  12   4       32.75       25.49      2.01 o 
  -5  13   4       11.41       19.71      4.82 o 
  -4  13   4        5.53        3.75      2.27 o 
  -3  13   4       21.14       24.52      1.82 o 
  -2  13   4      116.73      114.49      2.91 o 
  -1  13   4      138.32      142.97      3.30 o 
   0  13   4       10.00        9.89      1.18 o 
   1  13   4      138.61      142.81      3.98 o 
   2  13   4      115.41      117.10      2.82 o 
   3  13   4       22.29       23.21      2.75 o 
   4  13   4        5.91        2.56      2.57 o 
   5  13   4       11.24       30.20      7.03 o 
  -4  14   4        0.02        3.08      4.00 o 
  -3  14   4       17.61       16.79      2.02 o 
  -2  14   4        6.89        5.48      1.56 o 
  -1  14   4       56.80       52.05      2.69 o 
   0  14   4        4.44        7.28      2.19 o 
   1  14   4       56.87       52.49      4.85 o 
   2  14   4        6.92        4.37      1.89 o 
   3  14   4       17.61       16.53      2.03 o 
   4  14   4        0.02       -0.29      3.49 o 
  -3  15   4        2.36        1.89      2.65 o 
  -2  15   4       46.17       39.35      2.41 o 
  -1  15   4       10.62       11.95      1.64 o 
   0  15   4        3.29        3.95      2.33 o 
   1  15   4       10.87       17.15      2.82 o 
   2  15   4       46.45       44.39      6.87 o 
   3  15   4        2.11        9.03      2.05 o 
  -2  16   4       81.73       86.24      4.39 o 
  -1  16   4       10.05       13.44      1.92 o 
   0  16   4      107.75      115.75      9.13 o 
   1  16   4       10.60       15.99      4.52 o 
   2  16   4       81.88       78.97      6.92 o 
   1   0   5      169.20      157.93      2.01 o 
   2   0   5     2477.30     2630.85     20.45 o 
   3   0   5       21.22       35.64      1.11 o 
   4   0   5       54.59       54.27      1.58 o 
   5   0   5      261.85      271.09      3.42 o 
   6   0   5       23.45       25.23      1.75 o 
   7   0   5        0.84        6.38      2.57 o 
  -7   1   5        6.98        6.96      2.90 o 
  -6   1   5       26.13       28.87      1.78 o 
  -5   1   5       47.01       45.58      1.82 o 
  -4   1   5       60.24       65.67      1.71 o 
  -3   1   5      470.00      436.68      4.04 o 
  -2   1   5      184.62      183.20      2.33 o 
  -1   1   5      203.09      223.57      2.74 o 
   0   1   5      620.46      664.51      5.73 o 
   1   1   5      214.23      235.54      2.50 o 
   2   1   5      182.27      180.33      2.05 o 
   3   1   5      460.77      429.27      4.02 o 
   4   1   5       59.26       63.67      1.59 o 
   5   1   5       47.30       47.34      1.91 o 
   6   1   5       25.28       24.17      1.72 o 
   7   1   5        7.03        9.84      2.75 o 
  -7   2   5       23.61       25.03      2.82 o 
  -6   2   5       65.07       60.12      2.97 o 
  -5   2   5       91.40       86.50      2.30 o 
  -4   2   5      503.57      497.69      5.10 o 
  -3   2   5      130.06      115.32      1.75 o 
  -2   2   5     2525.04     2620.38     20.62 o 
  -1   2   5     1108.69     1123.17     10.97 o 
   0   2   5     3507.78     3627.90     28.82 o 
   1   2   5     1104.85     1134.45     10.98 o 
   2   2   5     2563.79     2682.68     20.46 o 
   3   2   5      132.08      116.11      1.75 o 
   4   2   5      516.53      502.98      4.62 o 
   5   2   5       89.89       84.75      2.30 o 
   6   2   5       66.02       66.79      2.64 o 
   7   2   5       23.13       29.38      3.13 o 
  -7   3   5        6.40        7.44      3.39 o 
  -6   3   5       51.04       58.91      2.72 o 
  -5   3   5      104.24      104.61      3.01 o 
  -4   3   5       46.79       53.94      1.65 o 
  -3   3   5      353.16      348.72      3.49 o 
  -2   3   5       74.11       88.31      1.39 o 
  -1   3   5     2461.55     2519.43     19.65 o 
   0   3   5     2426.36     2507.86     20.58 o 
   1   3   5     2464.57     2540.24     22.06 o 
   2   3   5       75.09       90.74      1.35 o 
   3   3   5      358.63      356.26      3.99 o 
   4   3   5       46.56       54.24      1.56 o 
   5   3   5      103.09      103.18      2.31 o 
   6   3   5       50.62       59.34      2.51 o 
   7   3   5        6.79       12.88      2.89 o 
  -7   4   5        6.72        3.49      2.72 o 
  -6   4   5       55.68       60.46      3.16 o 
  -5   4   5      189.91      173.70      2.94 o 
  -4   4   5      139.46      136.29      2.28 o 
  -3   4   5      142.28      153.89      2.09 o 
  -2   4   5     1317.28     1330.14     10.78 o 
  -1   4   5      388.90      396.69      3.57 o 
   0   4   5     7775.80     7744.06     67.35 o 
   1   4   5      389.85      392.85      3.68 o 
   2   4   5     1325.89     1318.69     12.08 o 
   3   4   5      141.35      154.52      2.28 o 
   4   4   5      141.15      137.51      2.38 o 
   5   4   5      189.28      176.57      2.94 o 
   6   4   5       57.74       61.15      2.71 o 
   7   4   5        6.71        9.18      3.20 o 
  -7   5   5        2.00       -2.58      6.27 o 
  -6   5   5       28.50       29.62      2.23 o 
  -5   5   5       50.14       47.16      1.97 o 
  -4   5   5      249.97      236.93      2.90 o 
  -3   5   5      167.64      176.02      2.29 o 
  -2   5   5      692.77      692.37      6.09 o 
  -1   5   5     1667.34     1769.32     13.80 o 
   0   5   5      290.36      276.57      2.80 o 
   1   5   5     1644.43     1724.98     22.75 o 
   2   5   5      689.10      678.34      7.89 o 
   3   5   5      171.83      181.84      2.38 o 
   4   5   5      248.51      232.65      3.24 o 
   5   5   5       48.69       44.42      1.90 o 
   6   5   5       28.42       28.77      2.17 o 
   7   5   5        1.98        5.42      4.07 o 
  -7   6   5       25.34       43.17     10.91 o 
  -6   6   5        0.85        2.53      2.29 o 
  -5   6   5       35.14       33.65      2.07 o 
  -4   6   5       53.09       54.56      1.70 o 
  -3   6   5      123.18      117.17      1.88 o 
  -2   6   5      984.67      990.94      8.27 o 
  -1   6   5       24.20       28.89      1.03 o 
   0   6   5      993.16     1177.78      8.60 o 
   1   6   5       23.84       28.28      1.06 o 
   2   6   5      980.00      975.69      8.12 o 
   3   6   5      123.47      120.00      1.96 o 
   4   6   5       54.37       58.87      2.13 o 
   5   6   5       36.27       33.04      1.65 o 
   6   6   5        0.81       -2.18      2.18 o 
   7   6   5       25.17       38.55      4.96 o 
  -7   7   5       20.44       22.49      6.21 o 
  -6   7   5       18.21       15.70      2.66 o 
  -5   7   5       48.68       39.71      2.12 o 
  -4   7   5       75.06       80.33      2.31 o 
  -3   7   5      182.27      172.28      2.63 o 
  -2   7   5      311.39      328.47      3.96 o 
  -1   7   5      352.16      342.81      3.89 o 
   0   7   5        3.63        1.57      0.38 o 
   1   7   5      353.20      342.87      3.95 o 
   2   7   5      314.17      321.67      3.05 o 
   3   7   5      185.89      179.28      2.57 o 
   4   7   5       75.45       77.83      2.19 o 
   5   7   5       46.16       37.18      2.07 o 
   6   7   5       18.73       20.16      2.37 o 
   7   7   5       19.94       22.57      5.08 o 
  -6   8   5        1.34        1.32      3.24 o 
  -5   8   5       20.70       22.23      2.00 o 
  -4   8   5      150.44      145.11      2.77 o 
  -3   8   5       23.89       21.81      1.54 o 
  -2   8   5      212.04      219.20      2.82 o 
  -1   8   5       91.83       93.06      1.67 o 
   0   8   5      366.22      391.09      4.24 o 
   1   8   5       90.80       92.26      1.53 o 
   2   8   5      211.21      211.90      2.28 o 
   3   8   5       23.00       20.93      1.28 o 
   4   8   5      143.68      140.54      2.59 o 
   5   8   5       19.88       21.82      1.90 o 
   6   8   5        1.37        3.66      2.55 o 
  -6   9   5        8.51       11.50      4.53 o 
  -5   9   5       35.13       38.95      2.73 o 
  -4   9   5       68.37       66.06      2.41 o 
  -3   9   5       60.27       59.25      2.07 o 
  -2   9   5      261.42      276.13      3.04 o 
  -1   9   5      332.75      310.22      3.64 o 
   0   9   5       10.59       10.91      0.81 o 
   1   9   5      318.22      293.50      4.31 o 
   2   9   5      260.06      270.93      4.93 o 
   3   9   5       63.65       63.57      1.76 o 
   4   9   5       67.66       68.48      2.12 o 
   5   9   5       36.27       35.89      2.19 o 
   6   9   5        8.26       12.16      3.28 o 
  -6  10   5        6.17        6.49      8.44 o 
  -5  10   5       16.40        8.62      2.98 o 
  -4  10   5      135.11      130.42      3.88 o 
  -3  10   5       18.96       18.38      1.48 o 
  -2  10   5      148.52      145.99      2.40 o 
  -1  10   5       50.38       46.29      1.58 o 
   0  10   5      147.99      146.81      2.36 o 
   1  10   5       50.17       46.98      1.62 o 
   2  10   5      154.99      153.85      2.87 o 
   3  10   5       18.96       16.91      0.87 o 
   4  10   5      134.73      133.41      2.90 o 
   5  10   5       16.35       18.33      2.36 o 
   6  10   5        6.30       13.57      4.58 o 
  -5  11   5        7.14        4.89      3.68 o 
  -4  11   5        7.47        6.03      2.13 o 
  -3  11   5      104.21       99.56      2.52 o 
  -2  11   5       15.02       13.41      1.12 o 
  -1  11   5       26.89       25.98      1.46 o 
   0  11   5      167.46      160.12      2.55 o 
   1  11   5       26.85       29.19      1.05 o 
   2  11   5       15.50       14.90      1.20 o 
   3  11   5      105.55       98.11      2.84 o 
   4  11   5        7.70        8.62      1.44 o 
   5  11   5        7.19        7.93      2.20 o 
  -5  12   5        0.84        7.70      4.14 o 
  -4  12   5       30.06       30.27      2.27 o 
  -3  12   5       20.37       25.23      2.10 o 
  -2  12   5       39.06       36.47      2.32 o 
  -1  12   5       14.25       13.54      1.25 o 
   0  12   5       11.89       14.23      1.27 o 
   1  12   5       14.89       12.39      1.16 o 
   2  12   5       37.93       37.18      1.79 o 
   3  12   5       20.43       18.84      1.50 o 
   4  12   5       29.10       30.57      2.06 o 
   5  12   5        0.79        4.91      3.81 o 
  -4  13   5       34.77       34.75      3.18 o 
  -3  13   5       88.23       79.30      3.37 o 
  -2  13   5       37.29       36.09      2.31 o 
  -1  13   5      199.64      197.94      3.96 o 
   0  13   5       29.58       28.93      1.81 o 
   1  13   5      200.08      201.44      3.26 o 
   2  13   5       37.39       35.35      2.18 o 
   3  13   5       91.48       91.44      4.43 o 
   4  13   5       33.81       28.45      3.81 o 
  -4  14   5       27.94       23.39      3.52 o 
  -3  14   5       23.61       28.71      2.48 o 
  -2  14   5       95.21       95.57      3.32 o 
  -1  14   5       83.21       80.31      3.06 o 
   0  14   5      142.64      147.61      3.24 o 
   1  14   5       83.88       77.02      4.13 o 
   2  14   5       97.37       92.68      2.91 o 
   3  14   5       23.77       28.08      3.57 o 
   4  14   5       27.42       17.78      6.52 o 
  -3  15   5       74.71       75.42      5.13 o 
  -2  15   5       11.98       12.49      2.03 o 
  -1  15   5      143.10      154.77      3.95 o 
   0  15   5        2.72        1.44      1.29 o 
   1  15   5      140.32      152.24      8.92 o 
   2  15   5       12.17        7.04      3.04 o 
   3  15   5       75.80       88.82      3.89 o 
  -2  16   5       26.98       32.49      3.50 o 
  -1  16   5       31.78       28.70      2.30 o 
   0  16   5       33.87       28.99      4.61 o 
   1  16   5       31.89       27.64      4.61 o 
   2  16   5       27.26       27.26      4.09 o 
   0   0   6      212.37      189.72      3.28 o 
   1   0   6     1773.81     1910.17     18.15 o 
   2   0   6     3172.85     3405.17     27.80 o 
   3   0   6        0.17       -0.47      0.61 o 
   4   0   6        8.53        7.61      0.91 o 
   5   0   6      333.54      312.95      3.93 o 
   6   0   6        1.31        2.94      1.61 o 
   7   0   6       45.56       53.17      3.58 o 
  -7   1   6       19.22       24.52      3.04 o 
  -6   1   6       12.82       14.76      1.75 o 
  -5   1   6      183.62      183.72      3.02 o 
  -4   1   6      189.62      164.10      2.46 o 
  -3   1   6      727.46      727.54      6.19 o 
  -2   1   6      465.32      459.02      4.45 o 
  -1   1   6     2556.49     2705.70     23.81 o 
   0   1   6        0.06        1.30      0.35 o 
   1   1   6     2545.62     2692.08     23.57 o 
   2   1   6      456.66      452.51      4.16 o 
   3   1   6      736.54      734.75      6.20 o 
   4   1   6      197.18      172.97      2.50 o 
   5   1   6      182.38      187.30      3.15 o 
   6   1   6       11.96       14.96      1.77 o 
   7   1   6       18.82       24.11      3.03 o 
  -7   2   6       59.65       66.72      4.46 o 
  -6   2   6        1.57        2.17      1.55 o 
  -5   2   6        7.10        7.22      1.20 o 
  -4   2   6       99.72      111.25      2.10 o 
  -3   2   6      394.43      375.32      3.87 o 
  -2   2   6      606.18      652.28      6.11 o 
  -1   2   6     1430.63     1535.97     12.93 o 
   0   2   6     4406.33     4591.45     35.25 o 
   1   2   6     1434.32     1538.07     14.77 o 
   2   2   6      614.47      668.28      5.70 o 
   3   2   6      389.80      375.15      3.84 o 
   4   2   6      102.84      117.93      2.11 o 
   5   2   6        7.42        6.14      1.17 o 
   6   2   6        1.53        4.20      1.62 o 
   7   2   6       59.22       69.36      4.95 o 
  -7   3   6        1.77        4.35      2.75 o 
  -6   3   6      110.83      122.31      4.42 o 
  -5   3   6       55.96       58.39      2.14 o 
  -4   3   6      582.24      584.67      5.83 o 
  -3   3   6      529.25      553.65      5.27 o 
  -2   3   6      152.40      189.58      2.41 o 
  -1   3   6      437.71      401.67      3.92 o 
   0   3   6      244.30      266.94      2.72 o 
   1   3   6      437.66      409.58      4.89 o 
   2   3   6      155.49      193.80      2.18 o 
   3   3   6      531.03      563.38      5.23 o 
   4   3   6      576.14      586.29      5.78 o 
   5   3   6       55.88       61.51      2.14 o 
   6   3   6      109.73      122.05      3.59 o 
   7   3   6        1.73        5.64      3.17 o 
  -7   4   6        1.51        4.62      2.77 o 
  -6   4   6       15.15       15.39      1.94 o 
  -5   4   6       51.09       52.46      2.11 o 
  -4   4   6       82.78       82.91      1.96 o 
  -3   4   6       34.42       33.24      1.55 o 
  -2   4   6      238.98      247.28      3.84 o 
  -1   4   6      710.68      722.50      6.49 o 
   0   4   6       45.35       53.45      1.26 o 
   1   4   6      709.30      714.02      7.34 o 
   2   4   6      246.28      254.05      2.80 o 
   3   4   6       37.06       35.82      1.31 o 
   4   4   6       85.89       87.64      2.05 o 
   5   4   6       51.96       57.86      2.26 o 
   6   4   6       15.88       17.12      2.12 o 
   7   4   6        1.41        7.22      4.03 o 
  -7   5   6        3.12        4.56      3.77 o 
  -6   5   6      117.36      106.70      3.78 o 
  -5   5   6       56.81       61.11      2.26 o 
  -4   5   6      298.95      292.72      3.48 o 
  -3   5   6       17.26       12.96      0.94 o 
  -2   5   6     1807.80     1789.33     14.34 o 
  -1   5   6      857.56      844.24      7.45 o 
   0   5   6      222.67      244.17      2.60 o 
   1   5   6      848.40      832.40      8.50 o 
   2   5   6     1801.74     1788.72     16.11 o 
   3   5   6       15.94       11.22      0.86 o 
   4   5   6      296.34      292.50      3.85 o 
   5   5   6       58.97       64.31      2.47 o 
   6   5   6      116.92      112.62      6.08 o 
   7   5   6        3.42       10.03      4.15 o 
  -7   6   6        3.73        6.38      5.29 o 
  -6   6   6        6.40       10.02      2.15 o 
  -5   6   6      169.05      153.81      3.05 o 
  -4   6   6       71.69       71.71      2.33 o 
  -3   6   6       89.95       88.32      1.81 o 
  -2   6   6      292.60      291.46      3.10 o 
  -1   6   6      188.70      186.99      2.20 o 
   0   6   6      740.33      786.82     13.65 o 
   1   6   6      199.01      194.83      2.64 o 
   2   6   6      295.91      294.69      3.18 o 
   3   6   6       86.95       89.90      1.78 o 
   4   6   6       70.71       73.49      2.05 o 
   5   6   6      167.97      155.74      3.29 o 
   6   6   6        5.87        9.57      2.15 o 
   7   6   6        3.96       -0.09      4.36 o 
  -7   7   6        1.00        1.22      4.19 o 
  -6   7   6       11.06       14.58      3.01 o 
  -5   7   6       45.03       38.52      2.40 o 
  -4   7   6       17.51       20.19      1.34 o 
  -3   7   6      353.82      358.86      4.33 o 
  -2   7   6      283.68      294.94      3.32 o 
  -1   7   6       32.24       28.52      1.20 o 
   0   7   6      149.05      141.37      1.66 o 
   1   7   6       34.87       27.14      1.17 o 
   2   7   6      275.85      281.40      2.97 o 
   3   7   6      355.27      367.52      4.35 o 
   4   7   6       16.05       18.17      1.28 o 
   5   7   6       43.57       38.35      2.27 o 
   6   7   6       11.33       14.12      2.58 o 
   7   7   6        1.12        2.65      4.59 o 
  -6   8   6        1.23       -0.63      3.32 o 
  -5   8   6       28.35       22.12      2.79 o 
  -4   8   6       13.36       15.25      1.43 o 
  -3   8   6        4.87        5.77      1.10 o 
  -2   8   6      438.68      443.31      5.12 o 
  -1   8   6       86.93       83.39      1.64 o 
   0   8   6        1.37        2.52      0.40 o 
   1   8   6       86.08       81.34      1.55 o 
   2   8   6      432.44      428.74      3.89 o 
   3   8   6        4.53        4.58      0.99 o 
   4   8   6       12.78       16.09      1.32 o 
   5   8   6       29.06       25.83      2.01 o 
   6   8   6        1.27       -1.52      2.91 o 
  -6   9   6       43.42       57.24      6.97 o 
  -5   9   6        0.49        0.08      2.36 o 
  -4   9   6       10.02        6.37      1.79 o 
  -3   9   6      170.84      161.97      3.39 o 
  -2   9   6      280.95      281.95      3.69 o 
  -1   9   6       55.71       49.27      1.52 o 
   0   9   6        0.77        1.25      0.68 o 
   1   9   6       56.11       51.32      1.28 o 
   2   9   6      284.26      285.69      3.13 o 
   3   9   6      169.21      159.54      2.42 o 
   4   9   6       10.63        7.83      1.18 o 
   5   9   6        0.55        3.31      1.82 o 
   6   9   6       44.29       60.33      5.60 o 
  -6  10   6       12.22       15.67      5.30 o 
  -5  10   6       21.28       21.44      3.95 o 
  -4  10   6        3.86        0.30      2.64 o 
  -3  10   6       20.92       22.65      1.99 o 
  -2  10   6      325.74      307.99      3.77 o 
  -1  10   6      147.79      136.01      2.47 o 
   0  10   6      289.06      282.01      3.56 o 
   1  10   6      146.92      139.91      2.29 o 
   2  10   6      320.16      308.78      4.33 o 
   3  10   6       19.00       19.97      1.02 o 
   4  10   6        3.48        1.06      1.34 o 
   5  10   6       21.79       15.27      2.16 o 
   6  10   6       11.93        8.28      4.99 o 
  -5  11   6       16.74       11.64      4.19 o 
  -4  11   6        0.73        1.68      2.10 o 
  -3  11   6       67.25       59.15      2.70 o 
  -2  11   6      203.66      200.42      3.17 o 
  -1  11   6      132.11      128.33      2.50 o 
   0  11   6        0.10       -0.28      0.84 o 
   1  11   6      134.21      133.28      2.15 o 
   2  11   6      204.14      205.07      3.46 o 
   3  11   6       68.27       60.71      2.29 o 
   4  11   6        0.77        3.43      1.32 o 
   5  11   6       17.06       15.59      2.81 o 
  -5  12   6        3.46        1.67      8.26 o 
  -4  12   6       40.74       36.68      4.67 o 
  -3  12   6       62.33       60.27      2.93 o 
  -2  12   6       68.50       65.00      2.64 o 
  -1  12   6       76.18       67.40      3.39 o 
   0  12   6       44.13       43.96      1.80 o 
   1  12   6       76.73       69.46      2.24 o 
   2  12   6       71.87       71.28      1.92 o 
   3  12   6       61.46       63.31      2.75 o 
   4  12   6       42.37       41.10      2.57 o 
   5  12   6        3.87        2.52      2.86 o 
  -4  13   6       10.39       12.33      4.56 o 
  -3  13   6       16.75       20.44      2.01 o 
  -2  13   6        4.02        4.19      1.61 o 
  -1  13   6       69.51       83.29      3.12 o 
   0  13   6       87.07       84.42      3.19 o 
   1  13   6       70.51       79.65      2.50 o 
   2  13   6        3.87        5.71      1.14 o 
   3  13   6       16.51       17.20      1.97 o 
   4  13   6        9.99        7.62      2.42 o 
  -4  14   6        4.38        1.44      3.22 o 
  -3  14   6       16.53       11.68      3.11 o 
  -2  14   6       11.43       14.53      1.86 o 
  -1  14   6       12.25       12.81      1.74 o 
   0  14   6       17.09       18.08      1.59 o 
   1  14   6       12.35       14.18      2.44 o 
   2  14   6       11.03       10.57      1.81 o 
   3  14   6       16.26       14.32      2.14 o 
   4  14   6        4.42       -2.10      5.66 o 
  -3  15   6        2.75        2.36      3.15 o 
  -2  15   6        5.37        8.40      2.37 o 
  -1  15   6       20.87       24.21      2.14 o 
   0  15   6       29.01       25.63      1.99 o 
   1  15   6       21.21       26.05      3.44 o 
   2  15   6        5.73        3.45      3.17 o 
   3  15   6        2.83        4.17      2.00 o 
  -2  16   6       76.75       84.05      8.09 o 
  -1  16   6       14.98       16.26      2.35 o 
   0  16   6       76.46       72.50      4.35 o 
   1  16   6       14.56       17.63      4.15 o 
   2  16   6       76.48       77.90      6.18 o 
   1   0   7        4.71        4.38      0.87 o 
   2   0   7      195.50      223.84      2.80 o 
   3   0   7      257.00      250.17      2.77 o 
   4   0   7      147.97      157.21      2.54 o 
   5   0   7       73.03       73.59      2.48 o 
   6   0   7        2.52        2.33      1.65 o 
   7   0   7        5.92       12.78      2.81 o 
  -7   1   7       13.95       17.20      3.06 o 
  -6   1   7        9.21        5.96      1.70 o 
  -5   1   7        6.16        3.74      1.16 o 
  -4   1   7      169.21      172.90      2.57 o 
  -3   1   7       72.65       73.85      1.49 o 
  -2   1   7      274.75      281.19      3.33 o 
  -1   1   7      779.16      760.69      6.76 o 
   0   1   7     2580.76     2493.08     19.40 o 
   1   1   7      777.80      759.64      6.69 o 
   2   1   7      274.95      283.34      3.29 o 
   3   1   7       71.52       74.91      1.59 o 
   4   1   7      173.33      175.77      2.57 o 
   5   1   7        6.08        6.02      1.30 o 
   6   1   7        8.80        7.30      1.73 o 
   7   1   7       14.29       11.41      4.37 o 
  -7   2   7       36.75       38.83      3.92 o 
  -6   2   7       38.78       38.51      2.46 o 
  -5   2   7       40.25       34.88      1.68 o 
  -4   2   7      165.87      166.70      2.55 o 
  -3   2   7      328.95      330.75      3.57 o 
  -2   2   7      166.77      192.92      2.61 o 
  -1   2   7      917.44      953.84      9.05 o 
   0   2   7      702.62      720.09      6.01 o 
   1   2   7      931.17      982.11      9.69 o 
   2   2   7      168.72      194.43      2.36 o 
   3   2   7      324.78      330.05      3.54 o 
   4   2   7      167.82      171.86      2.70 o 
   5   2   7       36.94       31.96      1.61 o 
   6   2   7       38.48       36.02      2.30 o 
   7   2   7       35.49       34.52      4.15 o 
  -7   3   7       18.35       20.29      3.36 o 
  -6   3   7       85.53       83.09      3.39 o 
  -5   3   7       13.02       11.05      1.30 o 
  -4   3   7      506.76      492.14      4.90 o 
  -3   3   7      100.00      103.20      1.97 o 
  -2   3   7      448.53      420.81      4.00 o 
  -1   3   7       74.87       64.71      1.22 o 
   0   3   7      547.49      550.04      4.77 o 
   1   3   7       72.64       63.22      1.40 o 
   2   3   7      443.78      414.21      4.73 o 
   3   3   7      102.03      108.15      1.83 o 
   4   3   7      496.92      482.25      5.07 o 
   5   3   7       13.31       12.61      1.37 o 
   6   3   7       84.77       82.45      3.73 o 
   7   3   7       18.41       16.88      6.63 o 
  -7   4   7       34.03       33.47      3.48 o 
  -6   4   7       25.12       23.90      2.20 o 
  -5   4   7      127.24      122.29      2.84 o 
  -4   4   7      122.02      128.33      2.34 o 
  -3   4   7      583.94      568.03      5.41 o 
  -2   4   7      828.70      858.19      7.38 o 
  -1   4   7      352.92      346.39      3.56 o 
   0   4   7      180.40      203.61      2.32 o 
   1   4   7      348.73      342.95      7.45 o 
   2   4   7      826.76      866.23      7.76 o 
   3   4   7      574.30      560.77      5.32 o 
   4   4   7      121.26      130.80      2.42 o 
   5   4   7      130.52      129.75      2.84 o 
   6   4   7       25.27       23.37      2.31 o 
   7   4   7       33.91       41.26      5.79 o 
  -7   5   7        5.01        3.77      3.07 o 
  -6   5   7       39.72       42.51      2.86 o 
  -5   5   7      127.79      136.92      2.85 o 
  -4   5   7      453.21      455.78      4.72 o 
  -3   5   7       74.04       76.34      1.72 o 
  -2   5   7       26.80       28.78      1.19 o 
  -1   5   7      376.74      367.61      5.47 o 
   0   5   7       22.76       36.45      1.05 o 
   1   5   7      375.70      375.24      4.30 o 
   2   5   7       26.37       29.18      1.17 o 
   3   5   7       73.59       75.47      2.02 o 
   4   5   7      452.17      456.65      5.19 o 
   5   5   7      126.68      136.69      4.20 o 
   6   5   7       38.80       41.84      3.12 o 
   7   5   7        5.10        4.23      4.47 o 
  -7   6   7       11.36        8.93      5.27 o 
  -6   6   7        0.46        0.05      1.91 o 
  -5   6   7       15.24       14.41      1.88 o 
  -4   6   7      601.00      589.04      5.73 o 
  -3   6   7      486.28      485.28      4.92 o 
  -2   6   7      237.28      236.36      2.79 o 
  -1   6   7       75.64       75.14      1.27 o 
   0   6   7      416.66      435.13      3.78 o 
   1   6   7       73.94       71.56      1.71 o 
   2   6   7      235.58      231.28      2.44 o 
   3   6   7      492.39      491.16      4.85 o 
   4   6   7      603.77      598.07      5.98 o 
   5   6   7       15.90       15.79      1.67 o 
   6   6   7        0.38        1.99      2.14 o 
   7   6   7       11.53        4.49      4.65 o 
  -6   7   7       65.29       60.43      7.00 o 
  -5   7   7        3.83        1.81      1.42 o 
  -4   7   7      565.64      556.04      5.50 o 
  -3   7   7      214.30      200.07      2.77 o 
  -2   7   7      182.90      185.78      2.68 o 
  -1   7   7       45.81       45.12      1.01 o 
   0   7   7      269.05      237.25      2.43 o 
   1   7   7       45.73       46.71      1.30 o 
   2   7   7      187.02      187.80      2.40 o 
   3   7   7      216.72      208.25      2.91 o 
   4   7   7      568.36      561.47      6.08 o 
   5   7   7        4.06        3.05      1.72 o 
   6   7   7       65.47       56.28      4.30 o 
  -6   8   7        3.73       -0.33      3.19 o 
  -5   8   7       44.75       43.91      4.47 o 
  -4   8   7       22.45       18.49      1.40 o 
  -3   8   7      160.36      166.53      3.07 o 
  -2   8   7      110.03      106.54      2.16 o 
  -1   8   7      579.92      554.46      5.63 o 
   0   8   7       56.33       64.98      1.15 o 
   1   8   7      579.34      544.92      6.03 o 
   2   8   7      108.66      105.58      1.86 o 
   3   8   7      152.99      158.68      2.30 o 
   4   8   7       21.97       17.29      1.32 o 
   5   8   7       44.68       46.63      2.58 o 
   6   8   7        3.92        1.00      3.91 o 
  -6   9   7       11.43       13.33      3.74 o 
  -5   9   7        2.16       -0.74      2.55 o 
  -4   9   7       43.45       46.06      3.02 o 
  -3   9   7       58.51       57.34      2.09 o 
  -2   9   7      215.11      213.44      3.16 o 
  -1   9   7      164.31      161.09      2.42 o 
   0   9   7      349.09      347.67      4.81 o 
   1   9   7      161.69      159.75      2.33 o 
   2   9   7      210.94      209.99      2.69 o 
   3   9   7       59.62       60.83      2.24 o 
   4   9   7       44.34       43.55      2.12 o 
   5   9   7        2.30       -0.73      1.82 o 
   6   9   7       12.23       15.41      4.36 o 
  -6  10   7        8.42       10.79      5.46 o 
  -5  10   7        1.34       -1.47      5.75 o 
  -4  10   7       18.22       15.08      2.22 o 
  -3  10   7      115.79      120.46      2.66 o 
  -2  10   7       16.23       19.40      2.13 o 
  -1  10   7       24.07       25.27      1.36 o 
   0  10   7       12.47       12.55      1.00 o 
   1  10   7       24.79       27.64      1.23 o 
   2  10   7       15.68       17.57      2.03 o 
   3  10   7      111.41      113.20      1.98 o 
   4  10   7       18.09       17.98      1.46 o 
   5  10   7        1.09       -1.46      2.02 o 
   6  10   7        8.49        2.72      4.79 o 
  -5  11   7        0.07       -2.87      3.89 o 
  -4  11   7       14.56       14.94      2.11 o 
  -3  11   7       28.41       24.87      2.06 o 
  -2  11   7      158.45      164.87      3.81 o 
  -1  11   7       63.98       57.37      2.03 o 
   0  11   7       23.24       20.83      1.35 o 
   1  11   7       64.86       60.66      1.54 o 
   2  11   7      157.45      164.34      3.19 o 
   3  11   7       29.17       26.71      2.08 o 
   4  11   7       14.97       16.53      1.51 o 
   5  11   7        0.05       -0.71      2.77 o 
  -5  12   7       18.81       23.77      4.98 o 
  -4  12   7       12.33       12.51      2.66 o 
  -3  12   7       18.61       20.66      1.94 o 
  -2  12   7        6.85        5.01      1.42 o 
  -1  12   7       26.60       26.53      1.63 o 
   0  12   7       29.51       29.74      1.85 o 
   1  12   7       25.55       28.70      1.74 o 
   2  12   7        6.57        4.51      1.18 o 
   3  12   7       19.54       21.25      1.80 o 
   4  12   7       12.55       15.11      2.73 o 
   5  12   7       18.18       26.67      3.37 o 
  -4  13   7       12.45        8.55      2.97 o 
  -3  13   7       52.30       51.99      3.49 o 
  -2  13   7       20.45       17.85      2.29 o 
  -1  13   7      108.88      109.38      3.12 o 
   0  13   7       34.39       33.73      2.09 o 
   1  13   7      108.30      103.71      2.86 o 
   2  13   7       21.82       20.89      1.28 o 
   3  13   7       52.00       52.44      3.20 o 
   4  13   7       13.52       12.77      3.38 o 
  -3  14   7       59.11       61.82      4.45 o 
  -2  14   7       33.07       33.28      2.35 o 
  -1  14   7      123.52      134.58      3.77 o 
   0  14   7        0.12        1.86      1.71 o 
   1  14   7      124.74      133.36      3.45 o 
   2  14   7       33.24       33.16      1.57 o 
   3  14   7       58.66       62.11      2.38 o 
  -3  15   7       14.63       14.22      4.88 o 
  -2  15   7       67.54       74.11      7.61 o 
  -1  15   7       19.88       24.66      2.40 o 
   0  15   7        6.51        8.42      2.37 o 
   1  15   7       19.30       27.87      2.13 o 
   2  15   7       65.23       63.59      5.39 o 
   3  15   7       14.34       15.61      2.20 o 
  -1  16   7        3.35        5.87      2.45 o 
   0  16   7       74.14       76.55      4.35 o 
   1  16   7        3.31       11.23      4.38 o 
   0   0   8       11.95       10.61      0.76 o 
   1   0   8       53.49       39.64      1.04 o 
   2   0   8      612.17      566.59      5.83 o 
   3   0   8       48.93       36.57      1.33 o 
   4   0   8      154.16      154.47      2.49 o 
   5   0   8       40.44       45.36      2.06 o 
   6   0   8       20.98       20.56      1.94 o 
   7   0   8        5.04       10.17      3.23 o 
  -7   1   8        3.28       14.50      3.20 o 
  -6   1   8        6.08        6.67      1.78 o 
  -5   1   8       37.90       31.28      1.61 o 
  -4   1   8       10.99        9.70      0.99 o 
  -3   1   8       25.83       28.07      1.32 o 
  -2   1   8      410.57      385.49      4.32 o 
  -1   1   8     1345.70     1492.86     12.66 o 
   0   1   8        5.04        9.21      0.56 o 
   1   1   8     1333.09     1485.61     12.60 o 
   2   1   8      413.10      393.14      4.28 o 
   3   1   8       23.82       25.52      1.18 o 
   4   1   8       10.99        9.69      1.04 o 
   5   1   8       36.26       30.98      1.71 o 
   6   1   8        6.16        6.64      1.75 o 
   7   1   8        3.18       10.83      3.19 o 
  -7   2   8       32.21       34.05      3.51 o 
  -6   2   8       20.37       29.09      2.06 o 
  -5   2   8      125.79      119.19      2.66 o 
  -4   2   8       84.56       82.55      2.00 o 
  -3   2   8      133.00      127.79      2.06 o 
  -2   2   8       58.43       60.15      1.62 o 
  -1   2   8      728.30      774.34      7.03 o 
   0   2   8      290.55      301.70      2.89 o 
   1   2   8      743.80      787.11      8.07 o 
   2   2   8       59.85       59.11      1.34 o 
   3   2   8      129.30      126.70      2.04 o 
   4   2   8       86.04       86.02      2.09 o 
   5   2   8      125.42      119.46      2.80 o 
   6   2   8       20.64       25.17      2.33 o 
   7   2   8       32.39       38.60      4.77 o 
  -7   3   8        4.12        2.69      3.18 o 
  -6   3   8        9.81        6.99      2.28 o 
  -5   3   8       49.36       51.39      2.69 o 
  -4   3   8       72.48       70.71      1.97 o 
  -3   3   8      427.56      404.08      4.24 o 
  -2   3   8      261.20      261.25      3.31 o 
  -1   3   8       53.57       57.89      1.30 o 
   0   3   8      271.16      281.13      2.75 o 
   1   3   8       53.70       59.17      1.42 o 
   2   3   8      262.92      259.66      2.96 o 
   3   3   8      427.20      410.51      4.19 o 
   4   3   8       72.25       70.16      1.96 o 
   5   3   8       47.71       48.95      2.17 o 
   6   3   8        9.70       11.55      2.24 o 
   7   3   8        4.41       10.37      4.23 o 
  -7   4   8       15.94       18.25      3.50 o 
  -6   4   8       40.96       49.04      2.79 o 
  -5   4   8       40.77       42.18      2.22 o 
  -4   4   8       83.10       70.56      2.08 o 
  -3   4   8       25.19       27.42      1.26 o 
  -2   4   8      160.75      155.27      2.29 o 
  -1   4   8      682.21      667.16      6.28 o 
   0   4   8     1285.53     1507.76     13.79 o 
   1   4   8      695.02      683.21      7.18 o 
   2   4   8      155.75      150.86      2.09 o 
   3   4   8       25.41       29.44      1.25 o 
   4   4   8       82.34       71.17      2.04 o 
   5   4   8       41.16       46.63      2.63 o 
   6   4   8       41.24       45.58      2.96 o 
   7   4   8       16.10       18.45      7.36 o 
  -7   5   8        0.32        0.53      3.13 o 
  -6   5   8       69.42       78.68      3.60 o 
  -5   5   8      270.26      266.26      4.08 o 
  -4   5   8      489.18      482.19      4.96 o 
  -3   5   8      135.94      130.59      2.21 o 
  -2   5   8      891.16      897.28      7.28 o 
  -1   5   8      146.54      122.99      1.88 o 
   0   5   8       98.96       85.44      2.39 o 
   1   5   8      143.87      123.16      2.09 o 
   2   5   8      869.63      865.71      7.91 o 
   3   5   8      138.22      133.61      2.26 o 
   4   5   8      489.01      482.87      5.18 o 
   5   5   8      270.69      275.26      4.37 o 
   6   5   8       69.07       74.64      3.75 o 
   7   5   8        0.41       -4.22      4.40 o 
  -6   6   8       25.79       23.88      2.34 o 
  -5   6   8      277.00      274.68      4.14 o 
  -4   6   8      107.74      119.41      2.42 o 
  -3   6   8      707.45      721.36      6.72 o 
  -2   6   8      427.07      416.45      3.97 o 
  -1   6   8      457.06      436.50      4.54 o 
   0   6   8      137.54      136.05      1.81 o 
   1   6   8      457.72      438.51      5.53 o 
   2   6   8      431.03      426.59      5.15 o 
   3   6   8      704.83      712.51      7.40 o 
   4   6   8      109.07      118.42      2.55 o 
   5   6   8      274.87      267.71      4.41 o 
   6   6   8       26.71       29.73      3.18 o 
  -6   7   8        7.23        0.37      3.30 o 
  -5   7   8        2.54        4.21      1.89 o 
  -4   7   8       28.91       30.72      2.53 o 
  -3   7   8      693.61      758.14      7.06 o 
  -2   7   8      131.05      125.44      2.17 o 
  -1   7   8       63.02       59.06      1.02 o 
   0   7   8      530.37      504.57      4.76 o 
   1   7   8       61.34       57.68      1.59 o 
   2   7   8      137.11      132.47      2.15 o 
   3   7   8      700.07      762.21      7.32 o 
   4   7   8       30.83       37.06      2.42 o 
   5   7   8        2.76        4.18      1.70 o 
   6   7   8        6.88        4.45      3.01 o 
  -6   8   8        7.13        8.39      3.50 o 
  -5   8   8       43.81       40.38      3.00 o 
  -4   8   8       15.84       13.16      1.60 o 
  -3   8   8      525.80      515.40      5.47 o 
  -2   8   8      113.07      106.38      2.07 o 
  -1   8   8       56.88       53.40      1.40 o 
   0   8   8       41.99       38.16      1.12 o 
   1   8   8       56.24       48.40      1.47 o 
   2   8   8      112.81      102.21      2.14 o 
   3   8   8      519.73      506.80      6.42 o 
   4   8   8       15.25       15.31      1.36 o 
   5   8   8       44.55       48.41      2.67 o 
   6   8   8        7.31        1.12      3.84 o 
  -6   9   8       18.99       26.35      5.55 o 
  -5   9   8       12.65       10.02      2.58 o 
  -4   9   8        9.68        8.54      2.07 o 
  -3   9   8      165.73      168.77      2.96 o 
  -2   9   8       30.50       31.12      1.69 o 
  -1   9   8      144.12      131.48      2.14 o 
   0   9   8        1.33        2.83      0.59 o 
   1   9   8      145.98      128.82      2.31 o 
   2   9   8       29.69       25.01      1.26 o 
   3   9   8      166.10      167.25      4.48 o 
   4   9   8        9.67        8.22      1.42 o 
   5   9   8       13.16       14.87      2.13 o 
   6   9   8       19.26       22.26      4.60 o 
  -5  10   8       20.80       20.25      8.85 o 
  -4  10   8       25.47       21.19      2.06 o 
  -3  10   8       50.50       54.66      3.77 o 
  -2  10   8        8.82        9.71      1.36 o 
  -1  10   8       22.19       21.89      1.58 o 
   0  10   8       11.42       13.67      1.05 o 
   1  10   8       23.24       24.51      1.99 o 
   2  10   8        9.17        6.84      1.05 o 
   3  10   8       50.25       48.36      2.06 o 
   4  10   8       25.19       24.80      1.66 o 
   5  10   8       21.67       21.36      2.67 o 
  -5  11   8       36.55       38.58      4.81 o 
  -4  11   8       46.46       40.68      3.04 o 
  -3  11   8       10.61        6.21      1.66 o 
  -2  11   8       30.68       34.66      2.05 o 
  -1  11   8       31.63       32.45      2.52 o 
   0  11   8      165.89      159.63      2.80 o 
   1  11   8       29.46       28.25      1.12 o 
   2  11   8       32.09       33.75      2.33 o 
   3  11   8       11.61       10.30      1.60 o 
   4  11   8       46.40       45.82      2.35 o 
   5  11   8       36.72       52.26     10.27 o 
  -5  12   8       12.61        2.13      4.20 o 
  -4  12   8       53.51       52.34      5.37 o 
  -3  12   8       29.55       37.54      2.42 o 
  -2  12   8       37.84       37.97      3.23 o 
  -1  12   8      106.23      110.63      2.95 o 
   0  12   8       52.25       52.05      2.75 o 
   1  12   8      106.55      113.91      2.82 o 
   2  12   8       37.85       37.91      1.99 o 
   3  12   8       29.40       34.63      2.39 o 
   4  12   8       52.83       46.94      3.88 o 
   5  12   8       13.31       17.56      4.39 o 
  -4  13   8       52.33       42.86      4.42 o 
  -3  13   8        0.95        1.28      3.69 o 
  -2  13   8       38.13       37.42      2.33 o 
  -1  13   8       26.41       23.97      1.78 o 
   0  13   8      116.66      127.38      3.83 o 
   1  13   8       26.24       23.03      1.70 o 
   2  13   8       36.87       38.14      1.81 o 
   3  13   8        0.98        1.28      1.77 o 
   4  13   8       51.57       49.42      4.33 o 
  -3  14   8       23.12       25.67      3.05 o 
  -2  14   8       16.96       25.37      2.88 o 
  -1  14   8       41.63       49.86      3.40 o 
   0  14   8        9.67        7.07      1.74 o 
   1  14   8       41.43       45.75      4.37 o 
   2  14   8       16.59       14.43      1.13 o 
   3  14   8       23.20       25.57      1.72 o 
  -2  15   8        9.59       11.55      3.97 o 
  -1  15   8       30.95       31.34      2.71 o 
   0  15   8        7.18        4.06      4.02 o 
   1  15   8       30.31       36.83      2.73 o 
   2  15   8        9.61       12.47      2.44 o 
  -1  16   8        1.72        2.19      6.75 o 
   0  16   8        0.04        4.47      3.27 o 
   1  16   8        1.40       -1.37      6.02 o 
   1   0   9       14.15       12.65      0.74 o 
   2   0   9        0.60       -0.34      0.60 o 
   3   0   9       67.08       57.09      1.67 o 
   4   0   9      196.48      188.58      2.97 o 
   5   0   9        2.32        2.09      1.31 o 
   6   0   9        2.25        3.43      1.91 o 
   7   0   9        1.17        6.20      3.23 o 
  -7   1   9        3.75        3.50      3.28 o 
  -6   1   9        3.69        4.53      1.83 o 
  -5   1   9       12.32       13.56      1.36 o 
  -4   1   9       32.25       34.94      1.70 o 
  -3   1   9      118.83      108.72      2.14 o 
  -2   1   9      113.84      116.59      2.02 o 
  -1   1   9       29.64       34.51      1.10 o 
   0   1   9       50.44       49.66      1.61 o 
   1   1   9       26.46       30.26      0.91 o 
   2   1   9      112.40      112.61      1.95 o 
   3   1   9      123.47      111.67      1.97 o 
   4   1   9       33.06       32.26      1.62 o 
   5   1   9       12.76       16.76      1.56 o 
   6   1   9        3.77        4.57      2.15 o 
   7   1   9        4.11        7.39      4.00 o 
  -7   2   9       10.29       15.87      3.74 o 
  -6   2   9        7.52        5.81      1.85 o 
  -5   2   9       39.66       40.15      2.03 o 
  -4   2   9      136.76      134.12      2.67 o 
  -3   2   9       84.90       77.51      1.91 o 
  -2   2   9      168.58      156.01      2.41 o 
  -1   2   9      228.15      247.16      3.05 o 
   0   2   9       27.36       25.64      0.76 o 
   1   2   9      231.70      249.71      3.29 o 
   2   2   9      161.05      150.59      2.26 o 
   3   2   9       88.13       80.62      1.72 o 
   4   2   9      141.80      140.77      2.57 o 
   5   2   9       39.27       41.44      2.04 o 
   6   2   9        7.20        9.12      2.19 o 
   7   2   9       10.15       15.23      6.56 o 
  -7   3   9       31.81       23.27      3.80 o 
  -6   3   9       20.71       22.55      2.23 o 
  -5   3   9       52.23       57.75      2.37 o 
  -4   3   9      274.41      276.69      3.45 o 
  -3   3   9      244.42      239.00      3.26 o 
  -2   3   9       27.39       22.53      1.05 o 
  -1   3   9     2044.44     2137.11     17.87 o 
   0   3   9     2045.42     2195.44     17.36 o 
   1   3   9     2030.36     2096.90     20.41 o 
   2   3   9       27.72       22.86      1.08 o 
   3   3   9      239.88      236.07      2.93 o 
   4   3   9      271.97      274.87      3.61 o 
   5   3   9       52.19       60.75      2.51 o 
   6   3   9       20.96       30.22      2.69 o 
   7   3   9       31.78       35.39      4.93 o 
  -7   4   9        6.27        8.83      4.07 o 
  -6   4   9       33.85       35.57      3.35 o 
  -5   4   9      159.81      153.22      3.28 o 
  -4   4   9      171.63      172.78      2.75 o 
  -3   4   9      180.02      168.08      2.63 o 
  -2   4   9      121.41      123.32      2.00 o 
  -1   4   9      467.44      491.86      5.22 o 
   0   4   9      340.64      341.71      3.97 o 
   1   4   9      456.88      485.61      5.56 o 
   2   4   9      129.47      132.91      2.29 o 
   3   4   9      180.67      171.49      2.45 o 
   4   4   9      169.08      173.25      2.85 o 
   5   4   9      160.46      161.32      3.27 o 
   6   4   9       34.03       38.58      3.56 o 
   7   4   9        6.30        9.06      7.10 o 
  -6   5   9        7.95        7.46      2.16 o 
  -5   5   9       22.02       25.07      1.77 o 
  -4   5   9       41.86       37.26      1.97 o 
  -3   5   9      745.12      751.67      7.03 o 
  -2   5   9      100.47      108.00      1.93 o 
  -1   5   9      246.18      235.87      2.76 o 
   0   5   9      194.86      188.37      2.51 o 
   1   5   9      250.35      243.00      3.06 o 
   2   5   9      101.36      108.79      2.30 o 
   3   5   9      748.95      769.94      6.94 o 
   4   5   9       41.16       37.69      1.70 o 
   5   5   9       22.30       27.72      2.14 o 
   6   5   9        7.93       10.50      2.75 o 
  -6   6   9       18.98       21.74      2.70 o 
  -5   6   9       21.84       31.13      2.09 o 
  -4   6   9      164.90      160.12      2.88 o 
  -3   6   9      173.99      171.09      2.66 o 
  -2   6   9      102.22       96.67      1.89 o 
  -1   6   9       55.95       50.83      1.58 o 
   0   6   9       71.88       56.61      1.06 o 
   1   6   9       55.91       53.18      1.97 o 
   2   6   9      104.01       98.50      2.26 o 
   3   6   9      173.41      173.48      3.12 o 
   4   6   9      166.75      166.86      3.81 o 
   5   6   9       21.68       30.88      1.99 o 
   6   6   9       19.02       17.06      3.71 o 
  -6   7   9       11.94        9.46      2.49 o 
  -5   7   9       27.98       23.61      1.90 o 
  -4   7   9      135.44      127.78      3.91 o 
  -3   7   9      446.77      453.82      4.36 o 
  -2   7   9      215.35      209.91      2.99 o 
  -1   7   9      171.14      171.85      2.68 o 
   0   7   9      130.27      121.91      1.97 o 
   1   7   9      167.75      169.26      2.72 o 
   2   7   9      218.05      208.57      3.12 o 
   3   7   9      442.01      440.66      6.73 o 
   4   7   9      134.44      129.29      4.56 o 
   5   7   9       28.08       28.70      2.14 o 
   6   7   9       11.60       10.59      4.43 o 
  -6   8   9       33.12       31.21      4.05 o 
  -5   8   9       29.70       23.70      2.46 o 
  -4   8   9        6.32        5.88      1.42 o 
  -3   8   9      297.68      318.60      3.43 o 
  -2   8   9      348.24      335.44      4.35 o 
  -1   8   9       35.25       31.75      0.86 o 
   0   8   9      529.12      511.17      5.25 o 
   1   8   9       34.12       28.13      1.40 o 
   2   8   9      355.49      345.74      3.92 o 
   3   8   9      296.72      309.12      4.37 o 
   4   8   9        7.48        6.15      2.46 o 
   5   8   9       29.28       25.56      2.28 o 
   6   8   9       33.56       34.42      4.80 o 
  -6   9   9       19.27       16.40      8.17 o 
  -5   9   9       34.05       43.28      6.09 o 
  -4   9   9       29.04       31.30      2.84 o 
  -3   9   9      300.63      295.17      4.00 o 
  -2   9   9       60.19       58.59      2.39 o 
  -1   9   9      204.78      212.93      2.94 o 
   0   9   9      203.42      188.01      2.38 o 
   1   9   9      210.68      220.34      3.04 o 
   2   9   9       58.70       53.75      1.78 o 
   3   9   9      308.68      302.32      4.05 o 
   4   9   9       28.66       30.33      1.66 o 
   5   9   9       34.41       47.59      3.69 o 
   6   9   9       19.76       18.48      9.44 o 
  -5  10   9       13.11       15.44      4.14 o 
  -4  10   9       19.12       25.39      2.64 o 
  -3  10   9       29.38       30.19      2.35 o 
  -2  10   9       54.88       52.87      2.04 o 
  -1  10   9      131.95      135.12      2.87 o 
   0  10   9        0.55       -0.14      1.24 o 
   1  10   9      130.93      136.99      2.10 o 
   2  10   9       52.49       47.41      1.66 o 
   3  10   9       30.90       34.65      1.99 o 
   4  10   9       19.48       27.17      1.73 o 
   5  10   9       12.56       18.81      4.86 o 
  -5  11   9       15.02        4.19      4.14 o 
  -4  11   9       22.28       16.01      2.53 o 
  -3  11   9        5.19        3.69      1.60 o 
  -2  11   9       96.41       97.02      3.45 o 
  -1  11   9       41.23       38.60      2.12 o 
   0  11   9      102.97      104.94      2.45 o 
   1  11   9       40.84       41.35      1.42 o 
   2  11   9       96.47       94.73      3.62 o 
   3  11   9        5.19        5.07      1.36 o 
   4  11   9       22.30       20.42      2.08 o 
   5  11   9       14.58       21.91      4.52 o 
  -4  12   9       20.80       15.78      3.93 o 
  -3  12   9        1.81        3.94      1.93 o 
  -2  12   9       25.21       27.86      1.67 o 
  -1  12   9       30.02       27.28      1.82 o 
   0  12   9        7.63       10.82      1.45 o 
   1  12   9       30.18       25.68      1.70 o 
   2  12   9       24.12       25.45      1.80 o 
   3  12   9        1.84        2.96      1.73 o 
   4  12   9       20.94       19.97      3.32 o 
  -4  13   9        8.45        4.14      6.68 o 
  -3  13   9       58.97       63.85      5.53 o 
  -2  13   9       28.13       26.18      1.95 o 
  -1  13   9       13.40       16.34      1.71 o 
   0  13   9       16.81       17.74      1.72 o 
   1  13   9       14.67       15.85      1.80 o 
   2  13   9       28.74       27.07      2.15 o 
   3  13   9       56.73       56.31      3.43 o 
   4  13   9        8.56       10.55      3.06 o 
  -3  14   9        4.07        3.58      6.43 o 
  -2  14   9       61.48       59.29      7.09 o 
  -1  14   9        3.23        3.01      2.13 o 
   0  14   9       87.83       94.63      3.77 o 
   1  14   9        3.18        2.16      1.87 o 
   2  14   9       61.01       57.38      2.46 o 
   3  14   9        3.77        5.61      1.90 o 
  -2  15   9       21.68       19.78      4.29 o 
  -1  15   9       36.60       29.69      4.30 o 
   0  15   9        0.83        2.82      2.49 o 
   1  15   9       36.25       40.24      6.02 o 
   2  15   9       21.30       23.25      2.36 o 
   0   0  10       48.61       37.38      1.41 o 
   1   0  10       38.76       40.73      1.40 o 
   2   0  10       93.88       85.22      1.51 o 
   3   0  10       54.14       41.89      1.71 o 
   4   0  10      128.17      146.88      2.72 o 
   5   0  10      121.60      110.71      2.94 o 
   6   0  10       71.49       82.06      3.75 o 
   7   0  10        0.00        9.85      4.41 o 
  -7   1  10        4.76       11.97      4.63 o 
  -6   1  10       23.83       22.26      2.43 o 
  -5   1  10       77.61       90.76      3.04 o 
  -4   1  10       22.67       21.11      1.31 o 
  -3   1  10       77.69       65.98      1.85 o 
  -2   1  10      295.97      292.34      3.91 o 
  -1   1  10     1294.43     1325.50     12.21 o 
   0   1  10      801.21      767.34      6.22 o 
   1   1  10     1269.83     1298.07     13.15 o 
   2   1  10      293.98      295.11      3.08 o 
   3   1  10       79.40       69.90      1.73 o 
   4   1  10       21.80       19.33      1.30 o 
   5   1  10       74.06       79.11      3.32 o 
   6   1  10       23.96       21.10      2.44 o 
   7   1  10        4.57       11.67     10.28 o 
  -7   2  10        3.59        2.62      3.66 o 
  -6   2  10       11.21       12.12      2.02 o 
  -5   2  10       62.74       56.34      2.32 o 
  -4   2  10       39.99       44.99      1.87 o 
  -3   2  10      103.01       97.65      2.15 o 
  -2   2  10      405.54      411.34      4.15 o 
  -1   2  10       49.85       55.42      1.44 o 
   0   2  10      452.08      517.31      5.04 o 
   1   2  10       49.52       55.07      1.58 o 
   2   2  10      405.73      412.96      4.60 o 
   3   2  10      102.63      101.09      1.94 o 
   4   2  10       39.62       41.76      1.87 o 
   5   2  10       63.64       55.68      2.48 o 
   6   2  10       11.42       13.93      2.72 o 
   7   2  10        3.46       13.27      4.79 o 
  -7   3  10        8.10       13.39      4.40 o 
  -6   3  10       15.95       14.82      2.31 o 
  -5   3  10       35.85       31.33      1.84 o 
  -4   3  10       11.07       11.34      1.23 o 
  -3   3  10       67.27       69.80      1.98 o 
  -2   3  10      161.02      147.30      2.19 o 
  -1   3  10       66.08       63.45      2.23 o 
   0   3  10       85.02       92.01      1.39 o 
   1   3  10       65.06       61.52      1.67 o 
   2   3  10      158.91      147.89      2.69 o 
   3   3  10       66.54       71.59      1.93 o 
   4   3  10       10.33       10.84      1.16 o 
   5   3  10       36.67       33.46      2.00 o 
   6   3  10       16.42       19.75      2.61 o 
   7   3  10        7.83       14.99      4.81 o 
  -6   4  10       32.29       32.89      2.59 o 
  -5   4  10       23.04       24.75      1.77 o 
  -4   4  10       78.90       77.61      2.70 o 
  -3   4  10       60.98       59.08      1.97 o 
  -2   4  10      745.67      727.28      6.68 o 
  -1   4  10      296.20      297.29      3.65 o 
   0   4  10       71.31       63.52      2.68 o 
   1   4  10      299.45      298.73      3.90 o 
   2   4  10      742.00      732.37      7.49 o 
   3   4  10       62.93       59.46      1.74 o 
   4   4  10       77.13       77.12      2.18 o 
   5   4  10       22.22       24.07      2.05 o 
   6   4  10       32.77       34.91      3.99 o 
  -6   5  10       35.21       33.38      2.62 o 
  -5   5  10       45.79       51.13      2.45 o 
  -4   5  10       24.75       27.08      1.62 o 
  -3   5  10      218.08      216.49      3.52 o 
  -2   5  10        1.06        2.96      0.81 o 
  -1   5  10      437.80      444.96      5.00 o 
   0   5  10      192.93      196.31      2.88 o 
   1   5  10      438.51      447.32      5.31 o 
   2   5  10        0.89        2.90      1.04 o 
   3   5  10      213.27      213.60      2.88 o 
   4   5  10       23.79       24.66      1.38 o 
   5   5  10       45.89       50.84      2.56 o 
   6   5  10       34.34       41.64      5.16 o 
  -6   6  10       29.33       26.53      2.86 o 
  -5   6  10       40.79       40.24      2.72 o 
  -4   6  10      361.82      364.14      4.51 o 
  -3   6  10      190.29      201.98      2.93 o 
  -2   6  10     1136.81     1143.39      9.95 o 
  -1   6  10      192.07      183.33      2.83 o 
   0   6  10      170.17      149.12      2.71 o 
   1   6  10      189.77      179.46      2.90 o 
   2   6  10     1146.80     1163.08     11.14 o 
   3   6  10      188.77      197.11      3.22 o 
   4   6  10      365.33      367.86      4.63 o 
   5   6  10       40.72       43.02      2.82 o 
   6   6  10       29.78       33.31      5.46 o 
  -6   7  10        5.08        0.58      3.01 o 
  -5   7  10       10.56       15.09      1.87 o 
  -4   7  10        9.71        7.28      1.32 o 
  -3   7  10      206.87      202.71      3.76 o 
  -2   7  10       34.41       34.07      1.54 o 
  -1   7  10      268.19      266.46      3.64 o 
   0   7  10        0.22        2.50      0.55 o 
   1   7  10      271.24      268.83      3.73 o 
   2   7  10       34.26       34.86      1.78 o 
   3   7  10      214.72      205.95      4.60 o 
   4   7  10        9.85       10.97      1.37 o 
   5   7  10       11.39       16.76      2.01 o 
   6   7  10        5.18        8.04      5.63 o 
  -6   8  10        0.78       -1.22      8.76 o 
  -5   8  10       15.87       15.05      2.15 o 
  -4   8  10       25.53       23.59      1.77 o 
  -3   8  10       90.01       85.02      2.10 o 
  -2   8  10       61.60       62.14      1.78 o 
  -1   8  10       83.18       72.52      1.65 o 
   0   8  10       42.15       53.02      1.73 o 
   1   8  10       82.19       67.30      2.20 o 
   2   8  10       63.71       67.85      2.11 o 
   3   8  10       91.06       86.62      2.37 o 
   4   8  10       25.69       23.37      1.84 o 
   5   8  10       15.43       17.14      3.76 o 
   6   8  10        0.84       -0.42      6.70 o 
  -5   9  10       11.16        7.75      3.03 o 
  -4   9  10       23.32       24.17      2.06 o 
  -3   9  10       47.96       50.71      3.77 o 
  -2   9  10        7.54        8.49      1.30 o 
  -1   9  10      216.96      209.19      4.90 o 
   0   9  10      103.87       93.86      1.72 o 
   1   9  10      218.49      211.20      3.07 o 
   2   9  10        7.35        5.67      1.12 o 
   3   9  10       47.25       53.01      2.23 o 
   4   9  10       22.47       23.80      1.53 o 
   5   9  10       11.19        7.28      6.55 o 
  -5  10  10       23.16       22.61      4.06 o 
  -4  10  10       16.16       17.39      2.21 o 
  -3  10  10        4.30        0.00      1.86 o 
  -2  10  10      177.28      180.69      4.30 o 
  -1  10  10       90.10       80.47      2.43 o 
   0  10  10       45.73       35.81      1.69 o 
   1  10  10       90.47       83.81      1.89 o 
   2  10  10      176.11      171.55      4.05 o 
   3  10  10        4.79        2.17      1.64 o 
   4  10  10       15.41       12.21      2.15 o 
   5  10  10       23.18       33.41      5.06 o 
  -5  11  10       24.77       33.12      8.43 o 
  -4  11  10       14.39       18.55      3.24 o 
  -3  11  10       57.60       63.95      3.01 o 
  -2  11  10       13.37       13.78      1.69 o 
  -1  11  10      125.09      128.57      2.86 o 
   0  11  10        0.22        2.38      1.28 o 
   1  11  10      122.10      124.63      2.14 o 
   2  11  10       13.54       11.82      1.07 o 
   3  11  10       61.08       65.93      2.78 o 
   4  11  10       14.85       19.76      2.39 o 
   5  11  10       24.55       24.91      4.81 o 
  -4  12  10       28.93       33.53      4.30 o 
  -3  12  10       14.94       15.83      2.44 o 
  -2  12  10       61.12       72.47      4.87 o 
  -1  12  10        9.55        9.60      1.60 o 
   0  12  10       66.48       69.42      3.27 o 
   1  12  10        9.47        9.68      0.86 o 
   2  12  10       62.18       66.04      2.63 o 
   3  12  10       14.88       15.74      2.17 o 
   4  12  10       27.27       29.01      4.04 o 
  -3  13  10       47.37       50.28      5.16 o 
  -2  13  10       27.88       31.16      3.01 o 
  -1  13  10       31.58       35.99      2.19 o 
   0  13  10        0.89        2.17      1.57 o 
   1  13  10       31.15       40.70      2.60 o 
   2  13  10       28.04       31.30      2.05 o 
   3  13  10       46.85       51.66      3.78 o 
  -3  14  10       17.99       22.86      4.26 o 
  -2  14  10        8.15       12.68      5.66 o 
  -1  14  10       36.93       33.11      3.93 o 
   0  14  10       88.58       94.77      4.25 o 
   1  14  10       36.60       33.59      2.64 o 
   2  14  10        8.25        6.38      1.53 o 
   3  14  10       17.95       21.17      2.53 o 
  -1  15  10       68.46       86.42      9.95 o 
   0  15  10       20.18       12.32      7.03 o 
   1  15  10       68.09       56.29      5.88 o 
   1   0  11      537.05      504.29      5.36 o 
   2   0  11        3.74        3.49      0.65 o 
   3   0  11       25.43       27.73      1.43 o 
   4   0  11       42.23       26.96      1.58 o 
   5   0  11       25.79       24.81      1.89 o 
   6   0  11       11.93       14.14      2.50 o 
   7   0  11        9.45        7.58      5.38 o 
  -7   1  11        0.94        3.86      5.09 o 
  -6   1  11       20.34       18.16      2.51 o 
  -5   1  11       60.27       70.92      2.97 o 
  -4   1  11      186.30      197.71      3.24 o 
  -3   1  11       46.89       43.92      1.74 o 
  -2   1  11      196.15      195.47      2.51 o 
  -1   1  11       29.85       24.16      1.19 o 
   0   1  11        1.90        4.79      0.53 o 
   1   1  11       30.34       25.80      1.36 o 
   2   1  11      199.52      198.79      2.38 o 
   3   1  11       47.22       45.61      1.64 o 
   4   1  11      187.23      197.75      3.16 o 
   5   1  11       60.18       70.94      3.73 o 
   6   1  11       20.60       20.06      2.67 o 
   7   1  11        0.96        8.76      8.58 o 
  -6   2  11        7.69       10.30      2.58 o 
  -5   2  11       66.89       62.36      2.94 o 
  -4   2  11        7.04        2.65      1.17 o 
  -3   2  11      157.01      156.68      2.74 o 
  -2   2  11        0.27        1.60      0.68 o 
  -1   2  11      360.64      334.79      3.98 o 
   0   2  11      293.17      265.08      2.85 o 
   1   2  11      360.12      335.09      4.31 o 
   2   2  11        0.39        1.66      0.74 o 
   3   2  11      158.38      161.56      2.51 o 
   4   2  11        6.35        4.97      1.14 o 
   5   2  11       66.46       60.80      2.62 o 
   6   2  11        8.18       12.79      2.59 o 
  -6   3  11       10.53       14.12      2.81 o 
  -5   3  11       14.37       15.54      1.87 o 
  -4   3  11       47.24       44.40      2.03 o 
  -3   3  11      229.24      221.49      3.29 o 
  -2   3  11      314.40      313.34      3.54 o 
  -1   3  11      548.98      573.40      6.11 o 
   0   3  11      700.70      785.13      6.83 o 
   1   3  11      554.10      584.97      6.60 o 
   2   3  11      308.60      317.41      4.37 o 
   3   3  11      223.00      214.84      2.90 o 
   4   3  11       43.63       47.14      2.16 o 
   5   3  11       15.19       15.13      1.72 o 
   6   3  11        9.60        8.44      2.94 o 
  -6   4  11        1.81        0.56      2.25 o 
  -5   4  11       49.19       44.28      2.45 o 
  -4   4  11       52.79       43.53      2.13 o 
  -3   4  11      113.47      102.99      2.15 o 
  -2   4  11      735.64      725.22      7.09 o 
  -1   4  11      423.74      416.02      4.50 o 
   0   4  11      327.05      317.77      3.98 o 
   1   4  11      432.94      424.02      5.14 o 
   2   4  11      736.56      719.63      7.52 o 
   3   4  11      113.72      104.93      2.00 o 
   4   4  11       54.35       49.28      1.97 o 
   5   4  11       49.24       46.12      2.51 o 
   6   4  11        1.67        2.23      3.58 o 
  -6   5  11        8.35       11.33      2.73 o 
  -5   5  11       33.16       38.04      2.12 o 
  -4   5  11      109.19      103.85      2.90 o 
  -3   5  11       84.14       87.80      2.42 o 
  -2   5  11      301.41      299.89      3.75 o 
  -1   5  11      114.77      111.30      2.13 o 
   0   5  11       66.95       71.01      1.90 o 
   1   5  11      116.82      111.09      2.29 o 
   2   5  11      297.46      297.28      4.28 o 
   3   5  11       84.40       88.01      2.33 o 
   4   5  11      111.48      105.58      2.46 o 
   5   5  11       33.55       35.75      2.41 o 
   6   5  11        8.25       12.96      5.05 o 
  -6   6  11       13.39        8.49      4.16 o 
  -5   6  11       20.98       24.26      2.02 o 
  -4   6  11       48.85       49.27      2.65 o 
  -3   6  11      181.75      176.91      2.97 o 
  -2   6  11      194.95      207.72      3.10 o 
  -1   6  11        6.48        7.00      1.02 o 
   0   6  11      164.90      165.07      2.77 o 
   1   6  11        6.44        6.41      0.96 o 
   2   6  11      195.23      205.95      3.26 o 
   3   6  11      182.99      176.58      3.09 o 
   4   6  11       48.73       50.98      2.33 o 
   5   6  11       20.13       22.72      2.05 o 
   6   6  11       13.42       15.92      4.29 o 
  -6   7  11        2.71        0.13      6.25 o 
  -5   7  11        0.90        1.02      1.75 o 
  -4   7  11        3.50        1.37      1.14 o 
  -3   7  11       76.17       71.59      2.45 o 
  -2   7  11      169.26      159.23      2.60 o 
  -1   7  11      107.41      102.47      2.33 o 
   0   7  11      193.38      169.30      4.53 o 
   1   7  11      107.11      104.27      2.19 o 
   2   7  11      163.60      155.05      2.92 o 
   3   7  11       78.01       77.81      2.50 o 
   4   7  11        4.11        5.78      1.37 o 
   5   7  11        0.78        3.36      2.75 o 
   6   7  11        2.38        8.79      4.08 o 
  -5   8  11        2.36        1.86      1.80 o 
  -4   8  11       10.82       14.67      1.57 o 
  -3   8  11      184.75      183.68      2.98 o 
  -2   8  11       63.77       62.79      1.94 o 
  -1   8  11       86.12       85.65      1.95 o 
   0   8  11      583.71      592.13      6.83 o 
   1   8  11       89.14       91.43      2.26 o 
   2   8  11       66.21       66.22      2.37 o 
   3   8  11      181.41      182.83      3.24 o 
   4   8  11       11.68       14.08      1.31 o 
   5   8  11        2.34        4.44      3.56 o 
  -5   9  11       12.64       12.60      3.14 o 
  -4   9  11       23.49       27.29      2.76 o 
  -3   9  11       43.49       44.99      2.94 o 
  -2   9  11        3.52        1.72      1.32 o 
  -1   9  11       46.06       47.29      1.37 o 
   0   9  11      151.08      145.97      2.52 o 
   1   9  11       48.92       46.01      1.93 o 
   2   9  11        4.13        1.26      1.11 o 
   3   9  11       41.64       37.28      2.11 o 
   4   9  11       23.11       26.33      2.49 o 
   5   9  11       13.47       17.93      4.01 o 
  -5  10  11       17.89       23.36      4.45 o 
  -4  10  11       11.51        5.99      3.24 o 
  -3  10  11       37.63       39.16      2.80 o 
  -2  10  11        5.29        5.53      1.99 o 
  -1  10  11        1.45        3.71      1.67 o 
   0  10  11      123.69       99.21      1.80 o 
   1  10  11        1.27        1.45      0.90 o 
   2  10  11        6.22        3.62      1.21 o 
   3  10  11       36.62       34.44      2.03 o 
   4  10  11       12.35        9.30      2.50 o 
   5  10  11       18.08       10.13      5.20 o 
  -4  11  11        0.71        6.84      3.59 o 
  -3  11  11       23.69       26.80      3.53 o 
  -2  11  11       36.17       48.27      4.13 o 
  -1  11  11       76.33       81.57      3.93 o 
   0  11  11       66.45       62.76      2.54 o 
   1  11  11       77.15       81.79      2.09 o 
   2  11  11       36.69       37.45      2.82 o 
   3  11  11       23.26       27.97      1.92 o 
   4  11  11        0.61        2.12      2.60 o 
  -4  12  11        0.73        3.25      5.01 o 
  -3  12  11       56.73       54.95      8.38 o 
  -2  12  11        1.78        5.29      2.43 o 
  -1  12  11        7.60        6.55      2.61 o 
   0  12  11        0.06        1.96      1.41 o 
   1  12  11        6.87        5.46      0.93 o 
   2  12  11        1.79        1.55      1.38 o 
   3  12  11       56.71       57.73      4.34 o 
   4  12  11        0.72       -2.14      3.51 o 
  -3  13  11        8.09       18.38      3.80 o 
  -2  13  11       78.20      107.56      7.28 o 
  -1  13  11        5.02        5.12      3.33 o 
   0  13  11      153.46      149.42      7.06 o 
   1  13  11        5.06        7.54      1.98 o 
   2  13  11       79.15       82.48      3.01 o 
   3  13  11        7.88       12.32      3.56 o 
  -2  14  11       65.18       57.12      7.94 o 
  -1  14  11       47.61       52.74      7.85 o 
   0  14  11       71.50      123.43      7.20 o 
   1  14  11       48.93       57.87      7.52 o 
   2  14  11       64.30       65.69      4.67 o 
   0  15  11       16.76        9.13      8.30 o 
   0   0  12      234.32      241.12      3.62 o 
   1   0  12      173.99      153.46      2.41 o 
   2   0  12      243.36      248.62      3.14 o 
   3   0  12      542.23      534.93      5.09 o 
   4   0  12      133.06      140.41      2.90 o 
   5   0  12        0.02       -1.68      1.68 o 
   6   0  12        2.76        7.17      3.65 o 
  -6   1  12       38.90       37.89      3.76 o 
  -5   1  12        3.41        3.42      1.74 o 
  -4   1  12      302.13      306.97      4.17 o 
  -3   1  12        0.43       -0.56      0.82 o 
  -2   1  12      230.33      239.68      2.90 o 
  -1   1  12      415.81      404.28      4.98 o 
   0   1  12      516.44      513.13      4.54 o 
   1   1  12      418.45      411.09      4.60 o 
   2   1  12      229.09      234.31      2.98 o 
   3   1  12        0.37        1.11      0.92 o 
   4   1  12      299.89      306.19      4.31 o 
   5   1  12        3.50        5.35      1.75 o 
   6   1  12       38.49       39.32      3.41 o 
  -6   2  12        0.27       -1.69      3.61 o 
  -5   2  12       50.55       48.90      2.78 o 
  -4   2  12       11.87       10.33      1.34 o 
  -3   2  12       33.33       31.41      1.56 o 
  -2   2  12      537.66      535.27      5.25 o 
  -1   2  12      394.88      374.94      4.91 o 
   0   2  12      935.55      967.86      7.84 o 
   1   2  12      392.47      384.22      4.85 o 
   2   2  12      537.62      541.58      5.38 o 
   3   2  12       35.29       31.60      1.40 o 
   4   2  12       11.96       13.39      1.33 o 
   5   2  12       51.42       46.79      2.66 o 
   6   2  12        0.27        0.94      3.56 o 
  -6   3  12       16.44       16.43      3.38 o 
  -5   3  12       14.47       12.90      1.98 o 
  -4   3  12       23.19       21.43      1.57 o 
  -3   3  12       64.78       60.48      1.94 o 
  -2   3  12        3.93        3.00      0.81 o 
  -1   3  12       78.09       80.36      1.92 o 
   0   3  12        9.00        7.78      0.54 o 
   1   3  12       78.14       82.88      2.30 o 
   2   3  12        4.06        2.80      1.02 o 
   3   3  12       65.08       60.03      1.70 o 
   4   3  12       24.30       23.83      1.64 o 
   5   3  12       14.80       18.44      1.97 o 
   6   3  12       16.31       14.76      3.92 o 
  -6   4  12       14.64       16.36      3.93 o 
  -5   4  12        8.74        7.81      1.91 o 
  -4   4  12       54.10       50.85      2.49 o 
  -3   4  12        4.26        6.15      1.00 o 
  -2   4  12       77.87       79.32      1.98 o 
  -1   4  12       63.97       58.15      1.67 o 
   0   4  12       20.86       16.46      1.13 o 
   1   4  12       65.73       62.13      1.90 o 
   2   4  12       78.65       76.83      2.17 o 
   3   4  12        4.11        4.46      1.13 o 
   4   4  12       54.94       51.61      2.06 o 
   5   4  12        8.07        8.91      1.86 o 
   6   4  12       14.57       14.25      3.97 o 
  -6   5  12       35.85       45.82      4.19 o 
  -5   5  12        1.58        1.36      2.05 o 
  -4   5  12      137.68      131.28      3.48 o 
  -3   5  12       32.16       36.34      1.63 o 
  -2   5  12       28.29       28.53      1.52 o 
  -1   5  12        7.76        7.44      0.87 o 
   0   5  12      549.77      544.85      6.10 o 
   1   5  12        7.77        8.73      1.02 o 
   2   5  12       32.23       31.03      2.47 o 
   3   5  12       31.96       36.72      2.49 o 
   4   5  12      135.51      130.02      2.86 o 
   5   5  12        1.59        1.48      1.79 o 
   6   5  12       34.44       47.13      4.87 o 
  -6   6  12       17.12       20.08      3.68 o 
  -5   6  12       12.12       15.02      2.46 o 
  -4   6  12       15.54       17.85      1.62 o 
  -3   6  12      163.49      170.84      2.89 o 
  -2   6  12      106.12      101.05      2.20 o 
  -1   6  12      483.02      469.12      5.52 o 
   0   6  12      125.20      116.33      2.85 o 
   1   6  12      468.89      456.57      5.71 o 
   2   6  12      105.66      102.51      2.47 o 
   3   6  12      164.34      169.69      3.16 o 
   4   6  12       15.71       15.95      1.49 o 
   5   6  12       11.53       10.49      3.90 o 
   6   6  12       17.20       32.59      4.56 o 
  -5   7  12        9.16        8.01      2.64 o 
  -4   7  12       39.74       40.75      2.91 o 
  -3   7  12       54.98       59.94      2.23 o 
  -2   7  12      182.34      181.62      2.86 o 
  -1   7  12       66.32       63.56      2.24 o 
   0   7  12      124.46      116.37      2.92 o 
   1   7  12       67.89       63.34      1.93 o 
   2   7  12      177.16      173.48      3.16 o 
   3   7  12       54.86       59.38      2.40 o 
   4   7  12       37.71       32.66      2.30 o 
   5   7  12        9.16        8.57      3.10 o 
  -5   8  12       16.77       20.21      2.38 o 
  -4   8  12        5.43        9.05      1.62 o 
  -3   8  12       21.35       21.05      1.47 o 
  -2   8  12        1.39        1.00      0.99 o 
  -1   8  12        2.07        1.03      1.00 o 
   0   8  12        7.01        6.91      1.26 o 
   1   8  12        2.36        1.63      0.95 o 
   2   8  12        1.58        0.24      1.18 o 
   3   8  12       22.18       19.05      1.72 o 
   4   8  12        5.60        4.18      2.02 o 
   5   8  12       16.23       24.39      3.57 o 
  -5   9  12        0.06        7.14      3.98 o 
  -4   9  12        6.06        5.45      3.62 o 
  -3   9  12       36.48       36.39      4.45 o 
  -2   9  12       40.51       37.40      2.26 o 
  -1   9  12        9.77        7.30      0.93 o 
   0   9  12       57.85       48.74      2.01 o 
   1   9  12        9.60        9.15      1.19 o 
   2   9  12       41.75       41.81      2.34 o 
   3   9  12       36.33       37.93      3.60 o 
   4   9  12        5.78        3.33      2.37 o 
   5   9  12        0.09        5.17      5.13 o 
  -4  10  12       41.70       44.39      4.60 o 
  -3  10  12       97.91      100.84      4.37 o 
  -2  10  12       27.73       36.87      5.43 o 
  -1  10  12       66.31       73.01      3.75 o 
   0  10  12       22.31       20.96      1.50 o 
   1  10  12       66.41       62.45      2.04 o 
   2  10  12       27.17       28.72      1.79 o 
   3  10  12       97.30       93.85      3.42 o 
   4  10  12       41.93       42.66      3.47 o 
  -4  11  12      108.99      115.01      8.68 o 
  -3  11  12        8.50       10.93      5.19 o 
  -2  11  12       37.90       41.29      4.53 o 
  -1  11  12        6.07        5.86      2.16 o 
   0  11  12       55.52       50.01      2.45 o 
   1  11  12        6.16        4.49      1.09 o 
   2  11  12       36.82       36.97      2.04 o 
   3  11  12        8.65        5.55      1.94 o 
   4  11  12      110.38       97.44      6.71 o 
  -3  12  12       10.52        9.92      4.64 o 
  -2  12  12       17.28       21.57      3.99 o 
  -1  12  12       36.50       38.46      3.14 o 
   0  12  12       16.69       22.29      2.07 o 
   1  12  12       36.74       43.65      1.85 o 
   2  12  12       17.43       14.83      1.95 o 
   3  12  12        9.70        8.96      6.89 o 
  -3  13  12       13.12       20.46      5.13 o 
  -2  13  12       45.19       73.00      9.76 o 
  -1  13  12       10.83       15.06      5.57 o 
   0  13  12       48.38       39.15      5.48 o 
   1  13  12       10.80       17.76      3.52 o 
   2  13  12       44.85       51.46      2.97 o 
   3  13  12       13.05        3.34      6.25 o 
  -2  14  12        9.67       15.76      4.70 o 
  -1  14  12        1.85        2.05      5.98 o 
   0  14  12       64.04      120.10      7.51 o 
   1  14  12        1.86        2.06      3.55 o 
   2  14  12        9.33        9.61      3.61 o 
   1   0  13       19.72       18.57      1.15 o 
   2   0  13        7.23        2.87      0.80 o 
   3   0  13        1.68        3.85      0.89 o 
   4   0  13      139.72      142.40      3.06 o 
   5   0  13        1.94        1.92      1.78 o 
   6   0  13       31.51       38.55      5.24 o 
  -6   1  13        2.24        0.44      2.93 o 
  -5   1  13       63.70       65.01      3.02 o 
  -4   1  13      151.42      128.09      3.01 o 
  -3   1  13       54.49       45.67      1.66 o 
  -2   1  13       43.13       34.72      1.52 o 
  -1   1  13       73.24       67.98      2.07 o 
   0   1  13       66.58       65.26      1.33 o 
   1   1  13       74.76       70.99      1.71 o 
   2   1  13       43.20       34.34      1.75 o 
   3   1  13       53.74       47.78      1.63 o 
   4   1  13      151.35      131.21      3.07 o 
   5   1  13       65.50       67.39      3.30 o 
   6   1  13        2.15       -0.63      3.56 o 
  -6   2  13       32.09       46.22      4.50 o 
  -5   2  13       21.56       22.15      2.17 o 
  -4   2  13       22.97       21.99      1.60 o 
  -3   2  13       49.36       45.63      1.77 o 
  -2   2  13      294.47      284.83      3.64 o 
  -1   2  13      265.19      261.47      3.53 o 
   0   2  13      228.21      231.46      2.55 o 
   1   2  13      258.11      256.65      3.81 o 
   2   2  13      293.55      285.68      3.32 o 
   3   2  13       51.07       47.83      1.39 o 
   4   2  13       24.32       23.90      1.60 o 
   5   2  13       20.92       24.37      2.23 o 
   6   2  13       32.80       43.81      4.81 o 
  -6   3  13       22.24       28.39      4.94 o 
  -5   3  13       69.46       75.06      3.48 o 
  -4   3  13      138.60      138.32      4.55 o 
  -3   3  13       46.85       47.61      1.83 o 
  -2   3  13       19.60       18.17      1.20 o 
  -1   3  13      137.94      131.21      2.30 o 
   0   3  13      489.67      474.94      5.00 o 
   1   3  13      141.58      136.90      2.69 o 
   2   3  13       22.27       18.23      1.35 o 
   3   3  13       46.19       48.28      2.12 o 
   4   3  13      140.42      138.89      2.92 o 
   5   3  13       68.90       70.39      3.27 o 
   6   3  13       21.32       25.94      4.28 o 
  -6   4  13        3.35        4.88      3.63 o 
  -5   4  13       15.25       16.29      2.12 o 
  -4   4  13       40.06       44.49      2.11 o 
  -3   4  13      294.88      290.66      3.67 o 
  -2   4  13      107.79      115.19      2.55 o 
  -1   4  13      389.84      406.02      4.60 o 
   0   4  13      117.82      112.96      2.48 o 
   1   4  13      390.41      410.03      5.26 o 
   2   4  13      110.32      116.01      3.31 o 
   3   4  13      290.30      289.23      4.10 o 
   4   4  13       40.31       41.64      2.05 o 
   5   4  13       14.39       17.10      2.35 o 
   6   4  13        3.28        5.62      3.95 o 
  -6   5  13       19.26       25.42      6.77 o 
  -5   5  13        4.88        8.24      2.36 o 
  -4   5  13       10.68        8.31      1.51 o 
  -3   5  13      121.59      115.93      2.52 o 
  -2   5  13       47.13       46.30      2.01 o 
  -1   5  13       89.35       79.36      1.98 o 
   0   5  13       12.19       10.10      1.62 o 
   1   5  13       89.65       78.93      2.18 o 
   2   5  13       46.17       45.41      2.12 o 
   3   5  13      123.43      114.53      2.79 o 
   4   5  13       10.10        9.47      1.81 o 
   5   5  13        5.23        6.61      3.30 o 
   6   5  13       19.51       20.41      4.58 o 
  -5   6  13        0.06        0.91      2.42 o 
  -4   6  13       11.40       12.27      1.62 o 
  -3   6  13        0.82        2.24      1.12 o 
  -2   6  13       53.61       43.19      2.10 o 
  -1   6  13       41.10       41.62      2.01 o 
   0   6  13       51.53       55.37      3.60 o 
   1   6  13       41.18       43.92      1.91 o 
   2   6  13       53.25       45.58      2.20 o 
   3   6  13        0.86        2.68      1.41 o 
   4   6  13       10.65       12.07      1.95 o 
   5   6  13        0.05        5.07      4.56 o 
  -5   7  13       58.32       69.52      4.59 o 
  -4   7  13       15.86       17.43      1.88 o 
  -3   7  13       10.57       10.85      1.32 o 
  -2   7  13        6.00        5.44      1.21 o 
  -1   7  13       24.46       24.40      1.52 o 
   0   7  13        7.38        7.95      1.30 o 
   1   7  13       23.81       20.89      1.33 o 
   2   7  13        5.61        2.82      1.21 o 
   3   7  13        9.58        8.01      1.54 o 
   4   7  13       15.94       18.59      2.36 o 
   5   7  13       58.44       64.11      6.08 o 
  -5   8  13        1.56        3.64      2.41 o 
  -4   8  13       84.83       83.43      4.54 o 
  -3   8  13       47.95       53.08      3.29 o 
  -2   8  13      175.81      180.45      3.51 o 
  -1   8  13      143.29      134.24      3.14 o 
   0   8  13       16.04       12.08      1.70 o 
   1   8  13      144.50      135.88      2.71 o 
   2   8  13      174.66      178.01      3.74 o 
   3   8  13       47.03       49.33      2.84 o 
   4   8  13       84.43       79.46      5.13 o 
   5   8  13        1.84        7.10      3.72 o 
  -5   9  13       31.65       34.15      4.70 o 
  -4   9  13       22.32       20.55      1.94 o 
  -3   9  13       31.32       32.60      2.02 o 
  -2   9  13      101.97      109.40      3.10 o 
  -1   9  13      169.75      172.20      3.41 o 
   0   9  13       29.35       30.90      2.52 o 
   1   9  13      170.30      172.63      2.83 o 
   2   9  13       99.63      108.16      3.44 o 
   3   9  13       32.42       30.57      2.07 o 
   4   9  13       21.81       17.05      2.86 o 
   5   9  13       32.21       35.36      6.02 o 
  -4  10  13        6.04       12.57      5.09 o 
  -3  10  13       34.54       39.64      3.33 o 
  -2  10  13       73.66       69.70      4.40 o 
  -1  10  13       26.05       30.24      3.45 o 
   0  10  13       86.47       78.57      2.79 o 
   1  10  13       24.18       24.73      1.58 o 
   2  10  13       73.78       66.41      3.04 o 
   3  10  13       34.18       38.65      2.69 o 
   4  10  13        5.88        3.01      3.21 o 
  -4  11  13        0.75        1.86      4.36 o 
  -3  11  13        5.16       15.81      3.75 o 
  -2  11  13       25.62       34.74      3.56 o 
  -1  11  13        7.37        3.99      5.92 o 
   0  11  13       18.53       17.16      1.75 o 
   1  11  13        7.61        6.86      1.75 o 
   2  11  13       25.79       27.81      2.52 o 
   3  11  13        4.96       10.37      5.04 o 
   4  11  13        0.70        5.75      4.75 o 
  -3  12  13       12.31       25.49      4.60 o 
  -2  12  13       73.12       91.81      9.49 o 
  -1  12  13       12.02       16.15      5.29 o 
   0  12  13        3.84        9.75      3.17 o 
   1  12  13       12.05       13.62      1.61 o 
   2  12  13       72.53       80.74      3.41 o 
   3  12  13       12.50        5.78      5.29 o 
  -2  13  13        5.40       13.68      4.59 o 
  -1  13  13       27.31        6.71      5.84 o 
   0  13  13       53.50       54.39      8.67 o 
   1  13  13       26.58       17.98      5.93 o 
   2  13  13        5.07        4.35      2.17 o 
  -1  14  13       13.17       -1.83      7.03 o 
   0  14  13        0.46        1.10     12.50 o 
   1  14  13       13.49       19.53      6.75 o 
   0   0  14      119.70      115.11      2.52 o 
   1   0  14      265.99      266.13      3.60 o 
   2   0  14      152.18      141.91      2.44 o 
   3   0  14       40.83       36.18      1.56 o 
   4   0  14        2.00        1.22      1.16 o 
   5   0  14       88.97      105.14      4.90 o 
   6   0  14       14.77       23.35      4.36 o 
  -6   1  14        0.89       -3.27      3.71 o 
  -5   1  14       74.78       77.76      3.66 o 
  -4   1  14        6.77        5.59      1.26 o 
  -3   1  14       77.91       72.96      2.01 o 
  -2   1  14       46.66       43.22      2.23 o 
  -1   1  14       90.01       99.28      2.17 o 
   0   1  14      236.28      218.28      2.53 o 
   1   1  14       89.23       94.14      2.04 o 
   2   1  14       48.16       44.85      2.28 o 
   3   1  14       78.95       75.54      2.10 o 
   4   1  14        6.60        4.78      1.21 o 
   5   1  14       73.94       73.78      3.61 o 
   6   1  14        0.87        3.00      3.86 o 
  -6   2  14        8.69       14.70      4.09 o 
  -5   2  14       12.93       11.56      2.20 o 
  -4   2  14        0.65       -0.68      1.23 o 
  -3   2  14       17.78       16.62      1.21 o 
  -2   2  14       81.75       81.19      2.12 o 
  -1   2  14      317.87      315.39      4.10 o 
   0   2  14       26.24       26.20      1.82 o 
   1   2  14      314.42      310.86      4.46 o 
   2   2  14       83.16       78.21      2.60 o 
   3   2  14       18.14       16.72      1.14 o 
   4   2  14        0.88        1.55      1.08 o 
   5   2  14       12.77       11.80      2.15 o 
   6   2  14        8.92       12.31      4.20 o 
  -6   3  14        6.86        5.02      6.11 o 
  -5   3  14       18.77       21.30      2.37 o 
  -4   3  14       34.09       35.79      1.96 o 
  -3   3  14      139.51      128.36      2.53 o 
  -2   3  14       38.36       37.14      1.99 o 
  -1   3  14      347.00      341.28      4.10 o 
   0   3  14       52.00       50.03      1.94 o 
   1   3  14      348.01      343.14      4.75 o 
   2   3  14       38.69       32.70      1.94 o 
   3   3  14      139.84      128.22      2.96 o 
   4   3  14       34.20       36.31      1.59 o 
   5   3  14       19.40       25.46      3.59 o 
   6   3  14        6.85        3.29      4.17 o 
  -6   4  14        1.50       -4.10      4.10 o 
  -5   4  14        0.67       -0.78      2.23 o 
  -4   4  14       61.14       69.73      2.69 o 
  -3   4  14       12.36       12.34      1.23 o 
  -2   4  14       80.12       77.85      2.35 o 
  -1   4  14       13.78       12.37      1.05 o 
   0   4  14       29.56       24.01      1.81 o 
   1   4  14       14.13       12.61      1.17 o 
   2   4  14       81.77       75.71      3.04 o 
   3   4  14       12.07        9.61      1.43 o 
   4   4  14       60.91       69.45      3.23 o 
   5   4  14        0.63        3.07      3.16 o 
   6   4  14        1.60        0.83      5.31 o 
  -5   5  14       45.87       46.45      3.57 o 
  -4   5  14        4.33        2.14      1.57 o 
  -3   5  14      147.53      155.00      2.89 o 
  -2   5  14      173.63      170.27      3.22 o 
  -1   5  14       29.40       26.79      1.39 o 
   0   5  14       69.13       60.66      2.54 o 
   1   5  14       31.73       30.39      1.71 o 
   2   5  14      175.00      177.97      3.70 o 
   3   5  14      150.34      150.82      3.50 o 
   4   5  14        4.38        2.64      1.92 o 
   5   5  14       45.74       62.00      7.63 o 
  -5   6  14       21.83       24.52      2.81 o 
  -4   6  14       36.57       36.64      2.18 o 
  -3   6  14        8.99        7.37      1.33 o 
  -2   6  14       68.92       66.78      2.29 o 
  -1   6  14       70.53       63.23      2.48 o 
   0   6  14      103.08      103.60      3.07 o 
   1   6  14       69.04       60.32      2.18 o 
   2   6  14       66.29       63.52      2.40 o 
   3   6  14        8.48        6.26      1.54 o 
   4   6  14       37.18       41.66      3.25 o 
   5   6  14       21.85       18.77      5.19 o 
  -5   7  14       69.08       83.60      4.69 o 
  -4   7  14       56.39       50.16      2.96 o 
  -3   7  14       62.58       63.91      2.67 o 
  -2   7  14       29.20       26.80      1.79 o 
  -1   7  14       82.87       86.32      2.64 o 
   0   7  14       91.96       90.00      3.00 o 
   1   7  14       84.53       86.27      2.31 o 
   2   7  14       28.27       25.35      2.15 o 
   3   7  14       62.42       64.76      3.00 o 
   4   7  14       55.74       55.58      4.46 o 
   5   7  14       69.88       88.28      6.83 o 
  -5   8  14        6.57        4.66      2.49 o 
  -4   8  14        3.76        4.94      1.98 o 
  -3   8  14        2.17       -0.04      1.56 o 
  -2   8  14       66.50       76.72      4.36 o 
  -1   8  14       36.98       31.08      1.98 o 
   0   8  14       30.48       29.17      2.66 o 
   1   8  14       35.42       35.06      3.18 o 
   2   8  14       66.71       73.80      2.98 o 
   3   8  14        1.94       -0.58      1.63 o 
   4   8  14        4.02        3.77      3.53 o 
   5   8  14        6.36       10.95      3.95 o 
  -4   9  14        2.01        3.20      2.56 o 
  -3   9  14       49.01       63.97      3.93 o 
  -2   9  14       24.83       31.88      2.42 o 
  -1   9  14       68.90       69.64      3.11 o 
   0   9  14       14.40       12.75      2.14 o 
   1   9  14       67.34       66.99      1.92 o 
   2   9  14       25.05       26.79      2.22 o 
   3   9  14       47.74       57.96      3.17 o 
   4   9  14        2.05        3.24      2.92 o 
  -4  10  14       17.08       27.84      6.65 o 
  -3  10  14       15.84       22.80      4.74 o 
  -2  10  14       83.82       81.27      5.47 o 
  -1  10  14       13.48       16.46      1.40 o 
   0  10  14      155.12      165.20      4.09 o 
   1  10  14       13.42       14.10      1.32 o 
   2  10  14       85.74       78.96      3.85 o 
   3  10  14       15.92       16.34      2.63 o 
   4  10  14       16.92       14.98      4.15 o 
  -3  11  14       87.96      107.79      8.56 o 
  -2  11  14        4.63       -1.67      4.24 o 
  -1  11  14      114.78      121.55      5.95 o 
   0  11  14       47.60       34.07      2.04 o 
   1  11  14      113.15      111.76      4.21 o 
   2  11  14        4.43        4.12      2.02 o 
   3  11  14       88.47       87.47      7.80 o 
  -2  12  14       14.65        7.43      4.48 o 
  -1  12  14       12.21       15.24      4.11 o 
   0  12  14       39.18       53.11      6.16 o 
   1  12  14       11.61       12.44      2.66 o 
   2  12  14       14.87       10.65      6.34 o 
  -1  13  14       11.18        6.36      4.23 o 
   0  13  14       75.16       92.89      7.64 o 
   1  13  14       11.65        9.95      5.84 o 
   1   0  15       80.87       75.40      2.65 o 
   2   0  15       30.95       31.14      1.93 o 
   3   0  15        0.52        0.99      1.06 o 
   4   0  15        4.78        4.80      1.30 o 
   5   0  15       44.47       56.47      4.06 o 
   6   0  15        2.06        7.82      4.37 o 
  -6   1  15        2.45        1.45      4.04 o 
  -5   1  15        0.04        3.40      1.89 o 
  -4   1  15        9.11       10.32      1.40 o 
  -3   1  15      103.76       99.09      2.48 o 
  -2   1  15       48.72       50.21      1.89 o 
  -1   1  15      461.85      470.04      5.52 o 
   0   1  15      110.72      101.76      2.46 o 
   1   1  15      458.04      464.16      5.42 o 
   2   1  15       49.05       52.31      2.35 o 
   3   1  15      105.07      101.44      2.57 o 
   4   1  15        9.61       11.41      1.29 o 
   5   1  15        0.08        0.78      3.63 o 
   6   1  15        2.68        5.77      4.28 o 
  -5   2  15       14.74       16.70      2.13 o 
  -4   2  15       56.30       56.99      2.47 o 
  -3   2  15        7.99        8.04      1.28 o 
  -2   2  15      181.37      175.34      2.98 o 
  -1   2  15      184.54      192.28      3.07 o 
   0   2  15       34.03       32.78      2.01 o 
   1   2  15      182.28      190.49      3.63 o 
   2   2  15      178.90      166.57      3.48 o 
   3   2  15        8.13        7.75      1.45 o 
   4   2  15       54.46       59.67      2.05 o 
   5   2  15       14.11       14.09      3.48 o 
  -5   3  15       20.13       22.37      2.41 o 
  -4   3  15       56.40       50.60      2.46 o 
  -3   3  15       27.56       25.06      1.50 o 
  -2   3  15       18.12       18.30      1.42 o 
  -1   3  15      229.61      226.00      3.31 o 
   0   3  15       72.62       74.02      2.78 o 
   1   3  15      237.09      238.17      3.90 o 
   2   3  15       18.88       16.72      1.70 o 
   3   3  15       30.20       30.19      2.05 o 
   4   3  15       55.85       50.09      2.34 o 
   5   3  15       19.80       17.81      3.56 o 
  -5   4  15       22.56       22.36      2.52 o 
  -4   4  15       55.65       71.52      2.97 o 
  -3   4  15        7.33        8.83      1.27 o 
  -2   4  15       99.16      104.69      2.54 o 
  -1   4  15       55.97       50.63      2.63 o 
   0   4  15        9.36        8.24      2.11 o 
   1   4  15       55.37       56.00      2.71 o 
   2   4  15       98.21       99.27      3.85 o 
   3   4  15        7.53        7.58      1.63 o 
   4   4  15       57.53       65.95      4.04 o 
   5   4  15       23.20       13.66      3.57 o 
  -5   5  15       22.57       34.35      3.74 o 
  -4   5  15       20.63       26.39      2.13 o 
  -3   5  15       19.03       22.06      1.53 o 
  -2   5  15       33.18       29.66      1.71 o 
  -1   5  15       12.68       11.92      1.41 o 
   0   5  15        3.28        2.44      1.34 o 
   1   5  15       13.69       14.82      1.30 o 
   2   5  15       32.89       30.88      2.02 o 
   3   5  15       20.02       19.64      1.84 o 
   4   5  15       20.53       22.31      2.37 o 
   5   5  15       22.82       32.34      4.29 o 
  -5   6  15        8.27        8.36      2.76 o 
  -4   6  15       16.62       13.77      2.04 o 
  -3   6  15        9.37        9.59      1.53 o 
  -2   6  15        3.36        4.17      1.23 o 
  -1   6  15       29.69       26.60      1.88 o 
   0   6  15       12.85       13.44      1.86 o 
   1   6  15       29.49       21.33      1.54 o 
   2   6  15        3.26        5.13      1.48 o 
   3   6  15        8.83        7.19      1.73 o 
   4   6  15       16.35       15.30      2.68 o 
   5   6  15        8.34       14.25      5.09 o 
  -5   7  15       43.46       43.38      3.67 o 
  -4   7  15       14.37       14.68      2.17 o 
  -3   7  15        5.13        6.90      2.50 o 
  -2   7  15        4.33        4.38      1.72 o 
  -1   7  15       30.46       27.48      1.90 o 
   0   7  15        1.50        0.80      1.56 o 
   1   7  15       28.37       26.10      1.66 o 
   2   7  15        4.66        4.20      1.71 o 
   3   7  15        4.75        5.28      1.76 o 
   4   7  15       13.65       17.64      3.04 o 
   5   7  15       43.80       46.52      7.92 o 
  -4   8  15       42.71       42.12      3.99 o 
  -3   8  15        7.77       10.54      2.11 o 
  -2   8  15      159.44      171.04      4.33 o 
  -1   8  15        3.26        1.09      1.57 o 
   0   8  15      183.01      180.11      4.15 o 
   1   8  15        3.33       -0.50      1.58 o 
   2   8  15      159.05      166.32      3.96 o 
   3   8  15        7.70        5.51      2.10 o 
   4   8  15       43.64       41.70      4.45 o 
  -4   9  15       16.70       22.62      2.57 o 
  -3   9  15       44.87       45.11      3.48 o 
  -2   9  15        6.26        8.26      2.00 o 
  -1   9  15      135.14      138.70      3.63 o 
   0   9  15        3.17        2.50      1.49 o 
   1   9  15      137.94      150.30      4.47 o 
   2   9  15        6.42        7.49      2.29 o 
   3   9  15       44.78       45.29      5.53 o 
   4   9  15       17.00       17.27      4.00 o 
  -3  10  15       30.78       34.62      5.24 o 
  -2  10  15       34.20       39.65      4.66 o 
  -1  10  15        0.71        0.85      1.26 o 
   0  10  15      136.63      144.78      5.28 o 
   1  10  15        0.74        2.88      1.87 o 
   2  10  15       35.31       39.86      3.34 o 
   3  10  15       31.01       26.31      3.68 o 
  -3  11  15       11.04       12.74      4.86 o 
  -2  11  15        0.71       -4.15      4.15 o 
  -1  11  15       11.26       19.83      4.12 o 
   0  11  15        9.05        8.01      1.59 o 
   1  11  15       11.33       10.70      3.18 o 
   2  11  15        0.86       -1.13      2.32 o 
   3  11  15       11.14        1.22      3.79 o 
  -2  12  15       10.47       10.13      7.39 o 
  -1  12  15      117.25      133.73      8.13 o 
   0  12  15        5.53       11.46      3.88 o 
   1  12  15      117.63      115.30      4.14 o 
   2  12  15       10.57       10.70      6.34 o 
   0   0  16       17.05       23.42      2.91 o 
   1   0  16      140.79      144.05      2.63 o 
   2   0  16       60.05       61.87      2.00 o 
   3   0  16      107.79      122.29      2.78 o 
   4   0  16       34.42       33.22      1.87 o 
   5   0  16       11.66       22.81      2.58 o 
  -5   1  16       23.09       19.82      2.70 o 
  -4   1  16       74.41       70.62      2.67 o 
  -3   1  16       12.28       15.42      1.39 o 
  -2   1  16       59.55       53.60      2.71 o 
  -1   1  16      224.84      228.35      3.34 o 
   0   1  16      699.52      745.98      8.64 o 
   1   1  16      224.51      229.30      3.13 o 
   2   1  16       57.23       49.42      1.89 o 
   3   1  16       11.94       14.57      1.24 o 
   4   1  16       75.01       73.41      2.72 o 
   5   1  16       23.70       24.51      2.68 o 
  -5   2  16       23.37       29.71      2.74 o 
  -4   2  16       10.02       15.29      1.74 o 
  -3   2  16       52.99       53.29      2.34 o 
  -2   2  16       55.03       46.62      2.08 o 
  -1   2  16       15.85       18.64      1.27 o 
   0   2  16       92.28      100.86      3.48 o 
   1   2  16       15.38       14.78      1.47 o 
   2   2  16       56.12       46.64      2.52 o 
   3   2  16       51.27       43.94      3.22 o 
   4   2  16        9.79       14.25      1.61 o 
   5   2  16       23.24       24.09      3.85 o 
  -5   3  16        9.66        8.32      3.08 o 
  -4   3  16       11.75       13.49      1.77 o 
  -3   3  16        3.81        3.76      1.39 o 
  -2   3  16       73.15       72.83      2.41 o 
  -1   3  16       80.47       74.07      3.53 o 
   0   3  16       17.81       22.03      1.83 o 
   1   3  16       80.74       73.42      2.52 o 
   2   3  16       73.34       65.51      2.83 o 
   3   3  16        3.74        3.10      1.73 o 
   4   3  16       12.20       11.98      2.27 o 
   5   3  16        9.63        7.26      3.65 o 
  -5   4  16        1.39        2.62      3.96 o 
  -4   4  16       35.23       40.19      2.52 o 
  -3   4  16       26.54       26.07      2.03 o 
  -2   4  16        2.03        0.80      1.32 o 
  -1   4  16        0.95        1.32      1.02 o 
   0   4  16       60.47       59.15      3.15 o 
   1   4  16        1.23        0.17      1.19 o 
   2   4  16        2.22        0.65      1.44 o 
   3   4  16       25.95       23.56      2.14 o 
   4   4  16       35.10       37.82      3.93 o 
   5   4  16        1.58        5.79      3.61 o 
  -5   5  16        5.36        8.70      2.86 o 
  -4   5  16        2.96        8.74      1.92 o 
  -3   5  16        9.72        9.21      1.72 o 
  -2   5  16        2.28        0.99      1.50 o 
  -1   5  16       17.87       16.81      1.39 o 
   0   5  16       67.52       66.86      3.76 o 
   1   5  16       16.70       14.17      1.39 o 
   2   5  16        1.75       -0.15      1.50 o 
   3   5  16        9.93        9.73      1.83 o 
   4   5  16        2.41        4.12      2.70 o 
   5   5  16        5.35       12.72      4.02 o 
  -4   6  16        9.21       11.17      2.22 o 
  -3   6  16       47.79       50.35      2.61 o 
  -2   6  16       21.51       21.55      1.70 o 
  -1   6  16      141.73      140.00      4.02 o 
   0   6  16       24.34       22.44      2.19 o 
   1   6  16      141.95      138.98      3.58 o 
   2   6  16       23.13       25.42      1.93 o 
   3   6  16       47.28       44.94      2.61 o 
   4   6  16        9.55       13.52      2.99 o 
  -4   7  16        9.40        8.22      2.45 o 
  -3   7  16       41.27       48.56      2.99 o 
  -2   7  16        4.70        2.60      1.75 o 
  -1   7  16       39.30       37.00      2.25 o 
   0   7  16        3.07        2.98      2.13 o 
   1   7  16       38.79       35.09      2.50 o 
   2   7  16        5.27       -1.05      1.69 o 
   3   7  16       41.34       34.45      3.92 o 
   4   7  16        9.42       11.61      3.11 o 
  -4   8  16       40.89       38.19      3.34 o 
  -3   8  16        3.91        3.60      2.25 o 
  -2   8  16       73.92       86.55      3.88 o 
  -1   8  16        0.03       -1.67      1.67 o 
   0   8  16       45.05       57.29      3.74 o 
   1   8  16        0.04       -1.77      1.77 o 
   2   8  16       75.02       77.97      3.58 o 
   3   8  16        3.66        4.30      2.87 o 
   4   8  16       41.66       43.33      4.17 o 
  -3   9  16        0.95        3.68      2.27 o 
  -2   9  16        3.09        5.39      2.01 o 
  -1   9  16       23.21       21.47      2.13 o 
   0   9  16       25.35       27.81      2.50 o 
   1   9  16       23.32       19.41      3.12 o 
   2   9  16        2.74       -0.20      2.20 o 
   3   9  16        0.96        2.28      2.92 o 
  -3  10  16       46.53       48.59     10.59 o 
  -2  10  16       13.53       18.92      1.75 o 
  -1  10  16       44.88       36.90      2.63 o 
   0  10  16       27.51       27.15      3.09 o 
   1  10  16       46.05       38.47      3.00 o 
   2  10  16       13.67       14.58      3.02 o 
   3  10  16       47.90       41.19      4.30 o 
  -2  11  16       30.30       24.50      5.17 o 
  -1  11  16       55.38       72.91      9.86 o 
   0  11  16      129.27      142.70      7.01 o 
   1  11  16       56.25       51.73      3.38 o 
   2  11  16       29.83       29.29      6.75 o 
  -1  12  16        3.97       13.27      4.57 o 
   0  12  16       12.18       22.54      6.11 o 
   1  12  16        3.67        3.82      2.63 o 
   1   0  17      172.34      165.20      2.91 o 
   2   0  17       13.38       13.28      1.22 o 
   3   0  17       17.16       19.76      1.50 o 
   4   0  17        1.31        1.40      1.94 o 
   5   0  17        2.46        0.73      4.17 o 
  -5   1  17        2.01        4.63      2.74 o 
  -4   1  17        0.62        2.69      2.01 o 
  -3   1  17       20.86       22.30      1.60 o 
  -2   1  17       66.39       69.43      2.29 o 
  -1   1  17       12.58       13.99      1.24 o 
   0   1  17      322.83      335.07      4.98 o 
   1   1  17       12.68       13.68      1.07 o 
   2   1  17       66.76       68.48      2.11 o 
   3   1  17       20.55       25.07      1.69 o 
   4   1  17        0.42        0.68      1.86 o 
   5   1  17        2.03       -0.47      3.66 o 
  -5   2  17       41.77       43.35      3.28 o 
  -4   2  17        4.27        7.43      1.99 o 
  -3   2  17       77.33       77.27      2.86 o 
  -2   2  17       14.83       16.49      1.41 o 
  -1   2  17       11.41       11.83      1.27 o 
   0   2  17      342.01      354.93      5.13 o 
   1   2  17       11.15       10.20      1.32 o 
   2   2  17       14.86       12.05      1.73 o 
   3   2  17       75.87       75.06      3.79 o 
   4   2  17        4.44        3.91      2.77 o 
   5   2  17       42.60       35.53      4.61 o 
  -5   3  17        8.78        9.95      2.91 o 
  -4   3  17       27.83       29.33      2.30 o 
  -3   3  17        3.43        0.72      1.66 o 
  -2   3  17      183.90      193.29      3.48 o 
  -1   3  17        3.86        3.99      1.17 o 
   0   3  17      207.10      200.47      4.41 o 
   1   3  17        3.81        4.27      1.34 o 
   2   3  17      182.97      190.86      4.19 o 
   3   3  17        3.43        0.54      1.88 o 
   4   3  17       27.30       25.94      3.16 o 
   5   3  17        8.79       -0.27      3.86 o 
  -5   4  17        0.93        2.07      3.63 o 
  -4   4  17        6.18        5.84      1.99 o 
  -3   4  17       29.95       30.71      2.10 o 
  -2   4  17       18.29       17.21      1.45 o 
  -1   4  17       75.28       80.53      2.41 o 
   0   4  17        1.69        3.24      1.65 o 
   1   4  17       74.68       75.13      2.70 o 
   2   4  17       18.48       14.16      1.90 o 
   3   4  17       30.66       34.33      2.44 o 
   4   4  17        6.28        4.87      2.82 o 
   5   4  17        0.88       10.02     10.04 o 
  -4   5  17       20.54       20.51      2.36 o 
  -3   5  17       21.41       21.28      2.02 o 
  -2   5  17        9.83        8.54      1.63 o 
  -1   5  17       25.74       30.38      2.10 o 
   0   5  17        6.15        7.67      1.95 o 
   1   5  17       26.35       29.01      2.13 o 
   2   5  17        9.18        7.95      1.74 o 
   3   5  17       21.10       17.91      2.52 o 
   4   5  17       19.60       21.02      3.24 o 
  -4   6  17       20.96       20.50      2.93 o 
  -3   6  17       30.15       29.56      2.18 o 
  -2   6  17       13.58        8.89      1.76 o 
  -1   6  17        0.35        0.76      1.61 o 
   0   6  17       55.99       55.05      3.42 o 
   1   6  17        0.33       -0.43      1.94 o 
   2   6  17       13.97       13.27      1.87 o 
   3   6  17       30.22       28.92      2.88 o 
   4   6  17       21.44       25.72      3.77 o 
  -4   7  17        4.06        4.92      2.84 o 
  -3   7  17        0.20        1.68      2.03 o 
  -2   7  17        1.58       -0.99      1.95 o 
  -1   7  17       24.49       24.45      2.34 o 
   0   7  17        1.82        2.30      2.02 o 
   1   7  17       23.99       24.47      2.28 o 
   2   7  17        1.48       -1.94      1.94 o 
   3   7  17        0.24       -1.33      7.62 o 
   4   7  17        3.56        8.45      3.73 o 
  -3   8  17        6.16        8.32      2.71 o 
  -2   8  17        5.01        3.70      2.36 o 
  -1   8  17       72.98       69.26      4.54 o 
   0   8  17        5.97        5.21      1.98 o 
   1   8  17       72.70       64.24      5.17 o 
   2   8  17        5.12        2.75      2.70 o 
   3   8  17        6.48        2.49      3.24 o 
  -3   9  17        7.80        6.40      2.66 o 
  -2   9  17       57.08       70.04      4.27 o 
  -1   9  17       24.67       24.38      2.20 o 
   0   9  17       20.86       28.04      2.69 o 
   1   9  17       24.80       30.96      4.10 o 
   2   9  17       57.42       60.75      4.75 o 
   3   9  17        7.83       -0.56      4.65 o 
  -2  10  17       19.25       22.18      1.94 o 
  -1  10  17        7.41        7.94      2.02 o 
   0  10  17        6.42        5.16      2.05 o 
   1  10  17        6.82        3.76      2.92 o 
   2  10  17       19.50       13.67      4.06 o 
  -1  11  17        0.31        1.12      2.44 o 
   0  11  17       11.08       15.28      3.97 o 
   1  11  17        0.24        1.30      2.92 o 
   0   0  18      192.53      186.26      5.26 o 
   1   0  18      298.17      303.93      4.18 o 
   2   0  18        9.42       12.97      1.28 o 
   3   0  18       37.86       38.19      2.13 o 
   4   0  18        3.94        6.95      3.10 o 
  -4   1  18       21.69       24.76      2.52 o 
  -3   1  18        7.40        9.54      1.55 o 
  -2   1  18       69.72       67.79      3.04 o 
  -1   1  18       34.44       37.56      1.97 o 
   0   1  18        0.01        0.69      1.34 o 
   1   1  18       35.54       39.28      1.61 o 
   2   1  18       67.35       65.60      4.49 o 
   3   1  18        7.68        9.17      2.20 o 
   4   1  18       21.16       24.17      3.77 o 
  -4   2  18       47.58       54.60      3.73 o 
  -3   2  18       19.23       23.21      1.82 o 
  -2   2  18        4.74        5.46      1.38 o 
  -1   2  18       34.74       32.81      1.81 o 
   0   2  18        3.76        5.38      1.37 o 
   1   2  18       34.62       34.92      1.97 o 
   2   2  18        4.68        4.32      1.87 o 
   3   2  18       19.21       20.27      2.46 o 
   4   2  18       47.67       49.39      7.15 o 
  -4   3  18       21.67       26.79      2.87 o 
  -3   3  18       23.59       19.24      2.02 o 
  -2   3  18        1.77        4.58      1.39 o 
  -1   3  18       22.77       22.90      1.54 o 
   0   3  18       19.06       20.15      2.05 o 
   1   3  18       22.57       21.28      1.62 o 
   2   3  18        1.66        0.83      2.47 o 
   3   3  18       24.44       21.97      2.58 o 
   4   3  18       22.12       25.38      4.21 o 
  -4   4  18       38.12       38.78      3.20 o 
  -3   4  18        9.12        7.96      2.24 o 
  -2   4  18        7.92        6.23      1.51 o 
  -1   4  18        5.52        6.84      1.34 o 
   0   4  18        2.13        0.60      1.84 o 
   1   4  18        5.93        6.13      1.34 o 
   2   4  18        8.19        7.67      1.97 o 
   3   4  18        8.69        3.65      2.45 o 
   4   4  18       38.65       34.03      4.13 o 
  -4   5  18        2.40        7.50      2.93 o 
  -3   5  18        1.96        3.82      2.16 o 
  -2   5  18       12.20       11.62      1.81 o 
  -1   5  18       34.97       32.63      2.76 o 
   0   5  18        1.09        1.48      2.01 o 
   1   5  18       34.62       27.52      2.72 o 
   2   5  18       11.76       11.87      2.00 o 
   3   5  18        2.12        1.12      2.43 o 
   4   5  18        2.73       -0.10      3.51 o 
  -4   6  18        5.68       10.72      3.06 o 
  -3   6  18       15.71       16.63      2.44 o 
  -2   6  18       87.16       79.45      3.41 o 
  -1   6  18       45.31       49.41      4.76 o 
   0   6  18       61.69       72.91      4.09 o 
   1   6  18       45.01       47.08      3.72 o 
   2   6  18       86.83       98.21      5.24 o 
   3   6  18       15.68       11.35      3.25 o 
   4   6  18        5.94        6.65      5.89 o 
  -3   7  18       16.56       16.97      2.77 o 
  -2   7  18        6.51        4.58      4.54 o 
  -1   7  18        9.70        7.09      2.35 o 
   0   7  18       30.86       40.74      3.51 o 
   1   7  18        9.87       10.13      2.28 o 
   2   7  18        5.79        1.62      2.75 o 
   3   7  18       15.97        7.69      3.45 o 
  -3   8  18       24.83       19.38      5.50 o 
  -2   8  18       11.76       14.41      2.79 o 
  -1   8  18       14.00       14.30      2.63 o 
   0   8  18        6.55        8.45      2.24 o 
   1   8  18       13.68       15.49      2.97 o 
   2   8  18       11.81       16.05      3.17 o 
   3   8  18       24.79       15.89      7.59 o 
  -2   9  18        0.25        2.67      4.40 o 
  -1   9  18        7.29        6.06      2.37 o 
   0   9  18        7.81        6.81      2.59 o 
   1   9  18        7.77       10.89      2.89 o 
   2   9  18        0.23       -3.09      3.09 o 
  -1  10  18        3.24        5.30      2.25 o 
   0  10  18        4.43        0.28      2.27 o 
   1  10  18        3.47        0.83      3.01 o 
   1   0  19        0.38        2.01      1.29 o 
   2   0  19       50.20       56.20      2.67 o 
   3   0  19       50.02       50.26      4.39 o 
   4   0  19        3.96        3.51      3.52 o 
  -4   1  19        0.27        4.91      3.53 o 
  -3   1  19       22.82       23.61      2.10 o 
  -2   1  19       14.15       17.11      1.58 o 
  -1   1  19       21.29       20.33      1.56 o 
   0   1  19       40.29       42.39      2.30 o 
   1   1  19       21.23       21.02      1.20 o 
   2   1  19       14.19       12.46      2.18 o 
   3   1  19       23.32       30.71      3.03 o 
   4   1  19        0.27       -1.16      3.48 o 
  -4   2  19       41.89       46.00      4.41 o 
  -3   2  19       13.78       15.09      2.31 o 
  -2   2  19        7.88       11.50      1.55 o 
  -1   2  19       21.57       19.26      1.58 o 
   0   2  19        0.02       -0.61      1.29 o 
   1   2  19       21.38       21.36      1.78 o 
   2   2  19        8.21       11.57      2.16 o 
   3   2  19       13.57       13.49      2.74 o 
   4   2  19       42.09       40.35      4.71 o 
  -4   3  19        2.25        1.76      2.92 o 
  -3   3  19       19.28       16.73      2.33 o 
  -2   3  19       24.58       24.37      1.81 o 
  -1   3  19        9.11       10.36      1.54 o 
   0   3  19        3.62        6.09      3.36 o 
   1   3  19        8.00        5.97      1.54 o 
   2   3  19       24.75       22.95      2.33 o 
   3   3  19       19.69       13.17      2.76 o 
   4   3  19        2.30        4.99      3.60 o 
  -4   4  19        2.48       -2.46      3.80 o 
  -3   4  19       15.09       14.90      2.42 o 
  -2   4  19       52.18       50.66      2.89 o 
  -1   4  19       29.14       28.59      1.94 o 
   0   4  19      118.02      131.32      4.78 o 
   1   4  19       28.24       19.65      2.70 o 
   2   4  19       53.49       58.33      6.30 o 
   3   4  19       14.94       12.20      3.35 o 
   4   4  19        2.86        7.03      3.83 o 
  -3   5  19        1.84        5.68      2.39 o 
  -2   5  19       24.70       21.49      2.22 o 
  -1   5  19        0.70        0.87      1.95 o 
   0   5  19       19.64       16.98      2.49 o 
   1   5  19        0.76       -2.87      2.90 o 
   2   5  19       24.71       27.45      5.70 o 
   3   5  19        1.61        3.76      3.27 o 
  -3   6  19       12.30       10.45      3.97 o 
  -2   6  19       13.85       13.48      3.71 o 
  -1   6  19        3.71        4.19      2.45 o 
   0   6  19        0.05        0.72      3.96 o 
   1   6  19        3.56       -2.05      3.56 o 
   2   6  19       14.24       17.50      3.15 o 
   3   6  19       12.21        8.34      5.58 o 
  -3   7  19        8.30        3.72      3.48 o 
  -2   7  19        2.46        0.38      4.75 o 
  -1   7  19       30.32       33.78      3.72 o 
   0   7  19       10.58        7.37      2.62 o 
   1   7  19       29.91       27.57      4.50 o 
   2   7  19        2.48        4.55      3.10 o 
   3   7  19        8.19        2.16      4.18 o 
  -2   8  19       41.06       50.83      4.45 o 
  -1   8  19        3.72        8.65      2.84 o 
   0   8  19       15.42       11.08      3.45 o 
   1   8  19        3.61       -2.17      3.96 o 
   2   8  19       40.82       41.02      4.09 o 
  -1   9  19       10.38        5.07      2.93 o 
   0   9  19        0.47       -0.99      5.02 o 
   1   9  19       10.64       12.29      3.31 o 
   0   0  20      150.42      157.29      6.72 o 
   1   0  20        2.17        3.30      1.42 o 
   2   0  20        3.96        2.24      2.06 o 
   3   0  20        0.50       -0.97      2.74 o 
  -3   1  20       39.01       51.12      5.52 o 
  -2   1  20       12.75       12.36      1.78 o 
  -1   1  20       12.07        8.47      1.53 o 
   0   1  20       17.74       17.72      1.81 o 
   1   1  20       13.16       11.49      2.15 o 
   2   1  20       12.91       10.31      2.45 o 
   3   1  20       39.57       42.36      4.54 o 
  -3   2  20       21.32       24.19      3.38 o 
  -2   2  20        0.32        0.07      2.11 o 
  -1   2  20       12.74       12.85      1.73 o 
   0   2  20        7.32        7.28      2.27 o 
   1   2  20       12.63       17.20      2.71 o 
   2   2  20        0.43       -2.13      2.55 o 
   3   2  20       21.44       17.35      4.45 o 
  -3   3  20       17.37       23.38      2.76 o 
  -2   3  20        1.43        1.21      1.89 o 
  -1   3  20       22.47       25.07      2.04 o 
   0   3  20       90.90       93.57      4.64 o 
   1   3  20       22.29       23.42      2.87 o 
   2   3  20        1.50       -0.97      2.79 o 
   3   3  20       17.75       17.79      7.71 o 
  -3   4  20       23.32       28.98      3.40 o 
  -2   4  20        5.67        5.06      3.75 o 
  -1   4  20        2.86        3.93      2.18 o 
   0   4  20       24.14       28.34      2.92 o 
   1   4  20        3.02       -1.91      2.88 o 
   2   4  20        5.58        5.67      4.69 o 
   3   4  20       22.95       19.15      3.81 o 
  -3   5  20       19.48       23.91      3.67 o 
  -2   5  20        9.31        8.19      3.68 o 
  -1   5  20       39.55       53.29      4.49 o 
   0   5  20        3.11        1.37      2.65 o 
   1   5  20       40.95       45.43      4.11 o 
   2   5  20        9.29        7.62      4.78 o 
   3   5  20       19.88       21.03      4.16 o 
  -2   6  20       13.99       18.70      4.90 o 
  -1   6  20       36.96       33.28      7.91 o 
   0   6  20       39.58       34.03      3.41 o 
   1   6  20       36.92       35.72      6.66 o 
   2   6  20       13.24       13.74      4.68 o 
  -2   7  20        2.58        1.90      3.21 o 
  -1   7  20       25.83       25.42      3.27 o 
   0   7  20        0.04        5.57      7.85 o 
   1   7  20       26.79       27.51      4.01 o 
   2   7  20        2.63       -3.38      3.38 o 
  -1   8  20       15.86        7.12      6.21 o 
   0   8  20        0.36       -1.55      5.48 o 
   1   0  21        9.88       15.68      2.90 o 
   2   0  21        0.57        1.34      2.96 o 
   3   0  21       18.35       17.64      3.85 o 
  -3   1  21       28.29       34.13      4.22 o 
  -2   1  21       15.35       18.94      3.26 o 
  -1   1  21        1.91        3.54      2.52 o 
   0   1  21        1.58        4.58      2.34 o 
   1   1  21        1.98       -0.62      2.51 o 
   2   1  21       15.48       14.21      3.26 o 
   3   1  21       28.03       24.65      4.03 o 
  -2   2  21        1.39        7.44      4.15 o 
  -1   2  21       54.11       53.67      3.79 o 
   0   2  21        9.00        9.73      5.07 o 
   1   2  21       54.79       61.19      4.39 o 
   2   2  21        1.40        5.93      5.70 o 
  -2   3  21       13.51       16.23      3.15 o 
  -1   3  21        8.76        8.69      2.88 o 
   0   3  21        7.20       13.05      2.82 o 
   1   3  21        8.96        4.11      3.02 o 
   2   3  21       13.71       15.27      6.01 o 
  -2   4  21        4.60        6.79      3.18 o 
  -1   4  21       51.07       56.86      4.76 o 
   0   4  21        6.25        7.30      2.91 o 
   1   4  21       50.29       44.89      4.38 o 
   2   4  21        4.97        3.05      5.69 o 
  -2   5  21       12.93       12.38      4.70 o 
  -1   5  21       34.32       30.84      3.53 o 
   0   5  21        0.25       -2.91      2.91 o 
   1   5  21       34.56       28.80      3.72 o 
   2   5  21       13.15       18.27      3.70 o 
  -1   6  21        7.63        5.34      3.21 o 
   0   6  21        3.47        3.47      4.61 o 
   1   6  21        7.91        8.40      3.33 o 
   0   0  22       28.00       29.75      6.84 o 
   1   0  22       25.23       27.14      5.13 o 
   2   0  22        0.99       12.26      4.98 o 
  -2   1  22       62.54       86.66      9.22 o 
  -1   1  22        8.53        8.79      4.62 o 
   0   1  22       52.80       76.75      7.73 o 
   1   1  22        8.49       13.07      3.29 o 
   2   1  22       63.37       78.33      7.17 o 
  -1   2  22        4.06        4.53      4.49 o 
   0   2  22       25.75       28.76      3.38 o 
   1   2  22        3.83        4.73      3.29 o 
  -1   3  22        5.72        0.63      6.39 o 
   0   3  22       10.69       11.53      3.27 o 
   1   3  22        5.72        1.78      4.53 o 
   0   4  22        0.96       -1.37      3.66 o 
                                                 
